# Supplementary material for: Decreased Sperm Motility Retarded ICSI Fertilization Rate in Severe Oligozoospermia but Good-Quality Embryo Transfer Had Achieved the Prospective Clinical Outcomes
Source: PLoS One. 2016 Sep 23;11(9):e0163524. doi: 10.1371/journal.pone.0163524 (PMC5035010; doi:10.1371/journal.pone.0163524)
Supplement: S1 File — The spreadsheet was representative of the translated data from original patients’ profiles that were stored in Department of Reproductive Medicine, Renji Hospital, Shanghai Jiaotong University. (XLS) [file pone.0163524.s001.xls]

## Sheet: Sheet1
S1 File: Original recorded information for oligozoospermia patients
Cycle ID	Group	Female age	male ages	Infertility years	Retrieved eggs	MII	2PN	Cleavage	Good-quality mbryo	Frozen embryo	ET number	Pregnancy	Pregnant status	Implantation number	Implantation rate	Birth	birth	More information
1	A	29	32	3	10	10	10	10	5	3	2	No			0	No
2	A	34	42	3	4	3	3	3	2	0	2	No			0	No
3	A	26	31	3	12	8	3	2	0	0	2	No			0	No
4	A	27	27	2	10	10	8	8	5	4	2	No			0	No
5	A	24	25	3	8	8	8	7	6	4	2	Yes	Twins	2	1	Yes	XY
6	A	33	42	2	12	11	10	9	7	5	2	Yes	Twins	2	1	Yes	XY
7	A	33	32	6	8	8	7	6	6	3	3	No			0	No
8	A	29	31	2	7	2	2	2	2	0	2	No			0	No
9	A	25	32	2	16	16	16	16	10	8	2	Yes	Singleton	1	0.5	Yes	XY
10	A	34	36	12	7	6	6	6	2	3	0
11	A	23	33	1	11	10	9	9	5	4	2	Yes	Singleton	1	0.5	Yes	Lose to follow up
12	A	29	29	4	5	3	2	2	2	0	2	Yes	Singleton	1	0.5	Yes	XY
13	A	31	32	5	12	12	5	5	3	2	3	No			0	No
14	A	32	33	6	6	6	6	6	5	3	2	Yes	Twins	2	1	Yes	XX+XX
15	A	25	29	1.5	10	5	3	3	2	0	2	No			0	No
16	A	31	34	6	3	1	0	0	0	0	0							Use frozen sperm
17	A	29	36	3	6	6	6	6	6	3	2	No			0	No
18	A	30	33	6	8	8	7	7	7	5	2	Yes	Singleton	1	0.5	Yes	XX
19	A	29	29	5	13	13	9	9	9	7	2	Yes	Singleton	1	0.5	No	Miscarriage
20	A	32	32	4	12	12	9	8	8	6	2	Yes	Twins	2	1	Yes	XY+XY	Use frozen sperm
21	A	33	33	8	10	4	4	4	2	0	2	Yes	Singleton	1	0.5	Yes	XX
22	A	30	34	5	3	1	0	0	0	0	0
23	A	31	37	6	4	4	3	3	1	0	2	No			0	No
24	A	32	33	10	4	4	4	4	2	0	3	No			0	No
25	A	33	33	11	4	4	3	3	2	0	2	No			0	No
26	A	25	29	4	8	8	5	5	5	0	3	No			0	No
27	A	31	47	5	10	10	7	6	3	2	2	No			0	No
28	A	30	33	5	16	14	12	12	10	8	2	No			0	No
29	A	30	30	6	10	10	8	8	8	3	2	No			0	No
30	A	28	28	3	10	9	9	9	5	3	2	Yes	Singleton	1	0.5	Yes	XY
31	A	32	32	6	14	13	13	13	3	3	3	Yes	Singleton	1	0.333333	Yes	XX
32	A	31	33	11	8	7	6	6	3	2	2	No			0	No
33	A	33	37	5	15	8	8	8	2	0	2	No			0	No
34	A	29	29	7	12	6	6	6	5	3	2	No			0	No
35	A	29	28	2	13	7	7	7	7	5	2	Yes	Singleton	1	0.5	Yes	XY
36	A	31	31	6	14	7	7	7	2	0	2	Yes	Singleton	1	0.5	Yes	XX
37	A	27	32	5	4	4	3	3	2	0	2	Yes	Singleton	1	0.5	Yes	XY
38	A	30	34	8	12	10	8	8	1	0	2	No			0	No
39	A	32	38	4	1	1	1	0	0	0	0
40	A	27	27	2	4	4	4	2	1	0	2	Yes	Singleton	1	0.5	Yes	XX
41	A	33	36	7	3	3	3	3	1	0	2	No			0	No
42	A	33	35	5	2	2	2	2	0	0	2	No			0	No
43	A	31	35	5	10	10	10	10	4	0	2	No			0	No
44	A	26	27	3	13	13	11	11	8	8	2	Yes	Singleton	1	0.5	No	Ectopic pregnancy
45	A	26	29	3	17	11	10	10	5	3	2	Yes	Singleton	1	0.5	Yes	Lose to follow up
46	A	30	30	4	8	7	7	7	7	4	2	No			0	No
47	A	26	30	2	5	5	4	4	3	0	3	No			0	No
48	A	34	29	3	11	8	5	5	4	2	2	No			0	No
49	A	28	31	4	33	17	10	9	1	4	0
50	A	31	36	5	3	3	2	2	2	0	2	No			0	No
51	A	29	31	3	4	4	3	3	2	0	2	Yes	Twins	2	1	Yes	XX+XY
52	A	28	31	6	4	4	3	3	3	1	2	No			0	No
53	A	28	35	5	6	6	2	2	2	0	2	Yes	Twins	2	1	Yes	XX+XY
54	A	32	48	4	1	1	1	1	1	0	1	No			0	No
55	A	27	33	7	5	3	2	2	2	0	2	No			0	No
56	A	30	31	6	6	6	6	6	3	0	2	Yes	Singleton	1	0.5	Yes	XY
57	A	31	31	4	22	18	5	5	3	0	2	No			0	No
58	A	31	31	1	10	10	9	9	7	5	3	No			0	No
59	A	31	34	9	6	6	5	5	2	0	3	Yes	Singleton	1	0.333333	Yes	XY
60	A	25	31	3	5	5	5	5	2	2	2	No			0	No
61	A	22	23	3	7	5	5	4	2	0	2	No			0	No
62	A	25	25	1	8	7	5	5	4	3	2	No			0	No
63	A	32	34	12	14	8	7	7	5	2	2	Yes	Singleton	1	0.5	Yes	XY
64	A	31	52	1	3	3	2	2	2	0	2	No			0	No
65	A	27	31	4	6	6	4	4	4	4	0
66	A	27	27	1	15	15	13	13	12	9	2	Yes	Twins	2	1	Yes	XX+XY
67	A	31	31	5	10	9	6	5	2	0	3	Yes	Singleton	1	0.333333	Yes	XX
68	A	26	27	4	6	6	1	1	1	0	1	Yes	Singleton	1	1	Yes	XY
69	A	26	33	2	17	13	11	11	5	6	2	No			0	No
70	A	27	34	8	10	9	8	8	8	5	3	Yes	Singleton	1	0.333333	Yes	XY
71	A	33	34	8	4	4	2	2	2	0	2	No			0	No
72	A	29	28	1.5	2	2	2	2	2	0	2	No			0	No
73	A	31	31	6	20	16	10	10	7	6	2	Yes	Singleton	1	0.5	Yes	XX
74	A	34	38	7	9	9	6	6	6	4	2	No			0	No
75	A	34	30	4	12	12	10	10	9	7	2	Yes	Twins	2	1	Yes	XX+XY
76	A	30	31	2	26	12	12	12	8	6	2	Yes	Twins	2	1	Yes	XX
77	A	34	38	4	14	13	11	11	4	3	2	No			0	No
78	A	25	28	4	18	11	9	8	5	5	2	No			0	No
79	A	33	34	7	2	2	1	1	1	0	1	No			0	No
80	A	34	35	9	9	7	6	5	0	0	2	No			0	No
81	A	27	27	4	11	11	8	8	5	3	2	No			0	No
82	A	30	32	6	5	5	4	4	3	1	2	No			0	No
83	A	26	32	3	7	6	4	4	0	0	3	Yes	Singleton	1	0.333333	Yes	XX
84	A	29	30	7	6	6	5	5	3	2	2	No			0	No
85	A	26	25	3	16	9	8	8	5	5	2	No			0	No
86	A	26	33	2	17	15	13	12	1	0	2	No			0	No
87	A	29	31	2	20	15	14	14	12	6	2	Yes	Singleton	1	0.5	No	Miscarriage
88	A	30	36	1	12	12	11	11	5	8	2	No			0	No
89	A	26	28	3	15	15	13	13	11	9	3	Yes	Twins	2	0.666666	Yes	XY + Dead infant
90	A	25	27	3	16	16	14	13	4	3	2	No			0	No
91	A	24	25	3	17	14	8	8	6	4	2	No			0	No
92	A	23	24	3	18	12	10	10	7	8	2	Yes	Singleton	1	0.5	Yes	XY
93	A	26	30	3	14	13	11	10	1	6	0
94	A	30	29	3	16	11	7	7	4	2	2	Yes	Singleton	1	0.5	Yes	XX
95	A	26	26	4	30	20	17	17	9	12	0
96	A	28	29	5	17	12	10	10	4	3	2	No			0	No
97	A	31	38	4	12	12	11	10	2	0	3	No			0	No
98	A	21	22	1	7	6	6	5	4	3	2	Yes	Singleton	1	0.5	No	Miscarriage
99	A	24	24	1	16	14	12	12	2	2	2	Yes	Twins	2	1	Yes	XX+XY
100	A	33	38	6	8	5	5	5	4	3	2	No			0	No
101	A	31	29	4	21	21	19	19	6	8	2	Yes	Singleton	1	0.5	Yes	XY
102	A	28	31	7	33	28	23	23	9	10	2	No			0	No
103	A	31	30	4	10	9	7	7	6	4	2	No			0	No
104	A	34	38	7	7	5	5	5	0	0	2	No			0	No
105	A	27	31	2	16	14	12	12	10	8	2	No			0	No
106	A	27	29	5	24	22	12	12	10	9	3	Yes	Twins	2	0.666666	Yes	XX＋XX
107	A	32	40	3	27	22	17	17	7	6	2	Yes	Singleton	1	0.5	No	Miscarriage
108	A	33	35	9	3	2	2	2	2	0	2	No			0	No
109	A	26	26	2	14	10	8	8	8	6	2	Yes	Singleton	1	0.5	Yes	XY
110	A	33	35	3	10	10	9	8	7	5	2	No			0	No
111	A	31	40	2	14	12	11	9	6	6	2	No			0	No
112	A	28	27	5	21	16	13	13	8	7	2	Yes	Singleton	1	0.5	Yes	XY
113	A	26	29	2	11	6	4	4	0	0	2	No			0	No
114	A	32	36	8	10	9	5	5	3	3	2	No			0	No
115	A	31	32	9	4	4	4	4	2	0	3	Yes	Singleton	1	0.333333	Yes	XX
116	A	34	34	6	11	11	8	8	6	5	2	Yes	Singleton	1	0.5	Yes	XX
117	A	32	49	2	19	16	11	11	10	9	2	Yes	Twins	2	1	Yes	XY＋XY
118	A	30	31	5	20	20	17	17	0	0	2	Yes	Twins	2	1	Yes	XX＋XY
119	A	29	36	5	3	2	2	2	0	0	2	No			0	No
120	A	26	30	3	7	4	3	3	0	0	2	No			0	No
121	A	31	30	6	17	17	15	15	9	9	2	Yes	Singleton	1	0.5	Yes	XY
122	A	34	41	13	24	20	15	15	4	0	2	No			0	No
123	A	27	34	6	3	3	3	3	2	0	2	Yes	Singleton	1	0.5	Yes	XX
124	A	29	28	2	12	8	7	7	7	5	2	No			0	No
125	A	32	32	6	16	13	11	11	3	4	2	No			0	No
126	A	29	30	2	2	2	2	2	0	0	2	No			0	No
127	A	29	29	3	11	11	11	10	9	7	2	No			0	No
128	A	31	33	8	19	17	15	15	10	9	2	No			0	No
129	A	34	34	3	24	20	20	19	3	0	2	No			0	No
130	A	22	45	2	20	15	15	12	6	9	2	No			0	No
131	A	32	40	3	4	4	4	4	2	0	2	No			0	No
132	A	34	32	6	4	4	4	4	2	0	2	No			0	No
133	A	28	29	2	25	17	13	13	5	6	2	No			0	No
134	A	27	31	6	12	10	8	8	6	5	2	Yes	Singleton	1	0.5	Yes	XX
135	A	27	31	3	15	14	12	12	8	8	3	Yes	Singleton	1	0.333333	Yes	XX
136	A	33	34	6	7	5	4	4	3	2	2	No			0	No
137	A	31	31	6	10	4	4	4	1	0	2	No			0	No
138	A	32	34	7	6	3	2	2	2	0	2	No			0	No
139	A	24	22	4	12	9	4	2	2	0	2	No			0	No
140	A	26	28	6	10	7	7	6	5	3	2	Yes	Twins	2	1	Yes	XX+XX
141	A	26	30	3	12	11	9	9	6	6	2	Yes	Twins	2	1	Yes	XX+XX
142	A	34	34	7	8	7	5	5	1	0	2	Yes	Singleton	1	0.5	Yes	XY
143	A	34	37	5	3	3	3	3	2	1	2	No			0	No
144	A	29	33	6	6	5	4	4	1	0	2	No			0	No
145	A	29	27	3	15	7	6	6	4	3	2	No			0	No
146	A	30	29	1.5	8	6	3	3	1	0	2	No			0	No
147	A	30	32	6	11	9	8	8	5	3	2	Yes	Singleton	1	0.5	Yes	XY
148	A	32	36	6	3	1	1	1	1	0	1	No			0	No
149	A	34	38	6	2	1	1	1	1	0	1	No			0	No
150	A	31	30	3	2	2	2	2	1	0	1	Yes	Singleton	1	1	Yes	XY
151	A	32	31	6	13	7	5	5	5	3	2	No			0	No
152	A	30	30	4	7	7	6	6	1	0	3	Yes	Singleton	1	0.333333	Yes	XX
153	A	29	31	2	10	10	7	7	5	4	2	No			0	No
154	A	32	30	2	16	15	13	13	3	0	2	No			0	No
155	A	29	30	3	19	18	13	13	6	5	2	Yes	Singleton	1	0.5	Yes	XX
156	A	26	35	3	10	10	7	7	3	1	2	Yes	Twins	2	1	Yes	XY+XY
157	A	25	26	4	8	7	4	4	2	2	2	No			0	No
158	A	33	59	6	23	17	14	13	8	8	0
159	A	29	33	5	5	4	3	3	1	0	2	Yes	Twins	2	1	Yes	XX+XX
160	A	25	23	4	16	12	5	5	4	2	2	Yes	Twins	2	1	Yes	XX+XY
161	A	31	40	8	24	17	15	13	10	9	2	No			0	No
162	A	33	34	5	12	12	12	11	2	3	2	No			0	No
163	A	33	35	1	13	13	12	10	8	6	2	No			0	No
164	A	30	31	9	14	8	7	7	5	4	2	No			0	No
165	A	34	35	8	6	6	6	5	1	0	2	No			0	No
166	A	33	33	5	4	4	2	2	2	0	2	Yes	Singleton	1	0.5	Yes	XY
167	A	32	34	7	1	1	1	1	1	0	1	Yes	Singleton	1	1	Yes	XY
168	A	31	33	6	6	6	6	6	4	3	2	No			0	No
169	A	28	25	1	9	9	8	8	6	5	2	Yes	Twins	2	1	Yes	XX+XY
170	A	33	40	2	5	4	4	4	4	2	2	Yes	Twins	2	1	Yes	XY+XY
171	A	29	31	3	15	11	9	9	8	6	2	Yes	Singleton	1	0.5	Yes	XY
172	A	30	29	1	4	3	3	3	3	0	3	Yes	Singleton	1	0.333333	No	Ectopic pregnancy
173	A	30	31	3	3	3	1	1	1	0	1	Yes	Singleton	1	1	No	Miscarriage
174	A	31	31	4	9	9	9	9	7	5	2	Yes	Singleton	1	0.5	Yes	XX
175	A	31	30	7	10	9	8	8	4	2	2	No			0	No
176	A	25	28	4	27	25	23	23	12	19	0
177	A	29	29	4	20	19	15	15	3	6	2	Yes	Singleton	1	0.5	Yes	XX
178	A	32	40	4	14	9	8	8	2	0	2	No			0	No
179	A	26	28	3	8	7	7	7	5	5	2	No			0	No
180	A	30	31	3	26	23	20	20	6	7	2	No			0	No
181	A	34	50	1	15	14	14	14	14	12	2	No			0	No
182	A	29	28	1	13	11	11	10	1	0	2	Yes	Singleton	1	0.5	Yes	XY
183	A	27	29	4	15	12	11	11	3	5	1	No			0	No
184	A	26	28	2	13	12	11	11	3	6	2	No			0	No
185	A	32	32	10	5	5	5	5	0	0	1	No			0	No
186	A	31	34	11	6	3	3	2	2	0	2	No			0	No
187	A	31	31	2	8	8	8	8	8	6	2	No			0	No
188	A	34	39	7	7	6	3	3	0	0	2	Yes	Singleton	1	0.5	Yes	XY
189	B	26	29	1	3	3	2	2	2	0	2	Yes	Singleton	1	0.5	No	Miscarriage
190	B	26	26	2	32	31	28	28	15	12	2	Yes	Singleton	1	0.5	Yes	XX
191	B	31	34	3	14	12	11	11	6	4	2	Yes	Twins	2	1	Yes	XX+XX
192	B	28	32	6	39	35	26	26	23	21	2	Yes	Singleton	1	0.5	Yes	XY	Family ichthyosis
193	B	28	28	3	14	14	12	12	0	0	2	No			0	No
194	B	34	34	10	8	8	6	6	4	2	2	No			0	No
195	B	25	28	4	17	12	8	8	2	0	3	No			0	No
196	B	28	34	3	6	6	4	4	1	0	2	Yes	Twins	2	1	Yes	XX+XY
197	B	32	30	6	5	5	4	4	4	2	2	Yes	Twins	2	1	Yes	XX+XY
198	B	31	31	3	11	7	5	5	2	0	2	No			0	No
199	B	25	36	1	10	9	8	8	6	5	2	No			0	No
200	B	26	28	1	10	10	8	8	5	4	2	Yes	Singleton	1	0.5	Yes	XY
201	B	31	37	3	1	1	1	1	1	0	1	No			0	No
202	B	30	31	5	6	6	5	5	2	0	2	Yes	Twins	2	1	Yes	XY+XX
203	B	32	33	9	7	7	6	6	5	4	2	No			0	No
204	B	26	27	6	12	11	9	9	2	0	2	No			0	No
205	B	33	38	2	17	16	16	15	7	4	3	Yes	Twins	2	0.666666	Yes	XY+XY
206	B	31	31	5	11	11	6	6	3	2	2	No			0	No
207	B	31	32	1	9	7	7	7	6	4	2	No			0	No
208	B	34	34	10	14	14	11	11	5	5	2	Yes	Singleton	1	0.5	Yes	XX
209	B	24	27	2	16	14	14	13	3	3	2	Yes	Singleton	1	0.5	Yes	XY
210	B	23	24	2	28	28	22	22	6	6	2	Yes	Singleton	1	0.5	No	Miscarriage
211	B	34	38	10	15	14	13	13	4	6	2	Yes	Twins	2	1	Yes	XY+XX	sperm from urine due to regrade ejaculate
212	B	31	31	6	18	12	10	10	5	3	3	Yes	Singleton	1	0.333333	Yes	XY
213	B	29	26	3	8	8	7	7	4	3	2	No			0	No
214	B	25	27	1	3	3	2	2	1	0	2	Yes	Singleton	1	0.5	Yes	XX
215	B	29	30	5	29	23	21	18	0	0	2	No			0	No
216	B	27	29	5	19	19	10	10	2	0	3	Yes	Twins	2	0.666666	Yes	XY+XX
217	B	27	31	4	10	9	8	8	7	4	2	No			0	No
218	B	31	39	5	7	6	4	4	2	0	2	No			0	No
219	B	30	30	7	11	9	9	9	4	3	2	No			0	No
220	B	32	32	8	4	3	3	3	0	0	2	No			0	No
221	B	30	30	2	15	13	13	13	5	4	2	No			0	No
222	B	27	27	4	4	4	2	0	0	0	0
223	B	26	27	3	11	11	8	8	4	3	2	No			0	No
224	B	27	30	2	3	3	1	1	1	0	1	Yes	Singleton	1	1	Yes	XX
225	B	33	35	4	3	3	2	2	1	0	2	No			0	No
226	B	34	35	13	3	3	3	3	2	0	2	No			0	No
227	B	31	33	7	8	8	5	5	0	0	2	No			0	No
228	B	34	35	2	12	12	8	8	8	6	2	Yes	Singleton	1	0.5	Yes	Lose to follow up
229	B	30	36	7	6	5	4	4	0	0	2	No			0	No
230	B	28	33	3	10	9	7	6	3	3	2	No			0	No
231	B	28	31	5	11	10	8	7	5	3	2	Yes	Singleton	1	0.5	No	Ectopic pregnancy
232	B	30	28	2	4	4	3	3	2	0	2	No			0	No
233	B	34	40	10	8	7	6	6	2	0	3	No			0	No
234	B	31	32	3	6	5	3	3	3	0	2	No			0	No
235	B	26	30	2	7	3	3	3	2	0	3	Yes	Twins	2	0.666666	Yes	XX+XX
236	B	29	28	2	19	14	8	7	0	0	2	No			0	No
237	B	27	27	1	11	9	7	7	4	3	2	Yes	Singleton	1	0.5	Yes	XY
238	B	34	39	7	9	9	9	9	8	7	2	Yes	Singleton	1	0.5	No	Miscarriage
239	B	30	30	5	8	8	7	7	2	0	2	No			0	No
240	B	31	28	2	14	13	10	10	8	8	2	No			0	No
241	B	28	33	3	10	3	1	1	0	0	1	No			0	No
242	B	29	32	5	6	3	3	3	1	0	2	No			0	No
243	B	30	29	4	8	8	3	3	2	0	2	No			0	No
244	B	30	48	3	7	3	2	2	1	0	2	No			0	No
245	B	30	30	4	9	9	6	6	6	3	2	No			0	No
246	B	28	29	2	17	17	16	16	7	5	2	No			0	No
247	B	33	33	2	23	21	11	11	3	3	2	No			0	No
248	B	28	36	4	16	15	11	11	5	6	2	No			0	No
249	B	27	29	6	5	5	5	5	3	0	3	No			0	No
250	B	30	30	2	17	12	7	7	3	3	2	Yes	Singleton	1	0.5	Yes	XX
251	B	29	30	3	3	2	1	1	1	0	1	Yes	Singleton	1	1	Yes	XX
252	B	25	30	2	23	23	16	16	3	9	2	Yes	Twins	2	1	Yes	XX+XY
253	B	28	28	2	3	2	2	2	1	0	2	No			0	No
254	B	34	34	6	8	8	7	7	6	4	2	No			0	No
255	B	24	25	3	9	9	9	9	4	0	2	No			0	No
256	B	27	28	2	8	6	5	4	4	2	2	No			0	No
257	B	28	28	3	7	5	3	3	3	1	2	Yes	Twins	2	1	Yes	XX+XY
258	B	23	25	2	14	7	6	6	4	3	2	Yes	Singleton	1	0.5	Yes	XX
259	B	33	35	4	12	11	6	6	4	2	2	No			0	No
260	B	33	31	4	7	5	3	3	0	0	2	No			0	No
261	B	29	35	2	3	3	1	1	1	0	1	No			0	No
262	B	32	36	9	7	7	6	5	4	0	2	No			0	No
263	B	26	27	2	21	15	12	12	10	5	1	No			0	No
264	B	26	26	3	4	4	2	1	1	0	1	No			0	No
265	B	31	31	1	9	9	7	7	3	2	2	Yes	Twins	2	1	Yes	XX＋XX
266	B	30	29	8	15	14	14	13	9	3	2	Yes	Singleton	1	0.5	Yes	XY
267	B	28	32	6	10	6	5	5	3	2	2	No			0	No		sperm from urine due to regrade ejaculate
268	B	29	30	3	9	9	5	5	3	2	2	No			0	No
269	B	24	34	2	20	18	18	18	13	14	2	No			0	No
270	B	29	31	4	4	4	3	3	1	0	2	No			0	No
271	B	27	30	2	9	7	4	4	2	2	2	Yes	Singleton	1	0.5	Yes	XX
272	B	25	35	2	8	5	4	4	2	2	2	Yes	Singleton	1	0.5	Yes	Lose to follow up
273	B	34	38	8	17	13	12	11	2	0	2	Yes	Singleton	1	0.5	No	Miscarriage
274	B	27	28	2	19	17	17	17	12	13	2	No			0	No
275	B	29	38	6	11	9	9	6	3	0	3	Yes	Twins	2	0.666666	Yes	XY＋XY
276	B	26	29	2	10	7	7	7	1	0	3	Yes	Singleton	1	0.333333	Yes	XY
277	B	28	37	4	13	13	12	12	1	0	2	Yes	Singleton	1	0.5	Yes	XY
278	B	27	31	3	19	17	13	13	5	3	2	Yes	Singleton	1	0.5	Yes	XX
279	B	28	40	4	21	17	15	15	8	13	2	No			0	No
280	B	25	26	4	9	6	3	3	3	0	3	Yes	Singleton	1	0.333333	Yes	XY
281	B	30	29	3	11	11	11	10	9	7	2	Yes	Singleton	1	0.5	No	Miscarriage
282	B	34	34	4	14	13	8	8	6	5	2	Yes	Singleton	1	0.5	Yes	XY
283	B	32	32	9	9	7	7	7	7	5	2	Yes	Twins	2	1	Yes	XX+XY
284	B	32	34	7	5	5	3	3	2	0	3	No			0	No
285	B	26	29	4	16	16	12	11	1	0	2	No			0	No
286	B	34	34	11	30	24	17	17	6	10	0
287	B	29	25	2	7	7	6	6	4	3	2	No			0	No
288	B	32	32	5	9	9	8	8	4	3	2	Yes	Twins	2	1	Yes	XX+XY
289	B	28	29	2	10	10	5	5	3	1	2	No			0	No
290	B	33	35	11	13	11	9	9	4	5	2	Yes	Singleton	1	0.5	Yes	XX
291	B	31	29	4	12	11	9	9	3	2	2	No			0	No
292	B	23	26	3	23	23	15	15	5	5	2	No			0	No
293	B	29	29	5	13	11	10	10	4	2	3	Yes	Twins	2	0.666666	Yes	XY
294	B	33	38	8	19	11	8	8	0	0	2	Yes	Singleton	1	0.5	Yes	XY
295	B	26	28	4	16	14	13	11	8	6	0
296	B	30	32	5	7	7	7	7	4	3	2	No			0	No
297	B	28	29	1	8	5	4	4	0	1	0
298	B	31	27	4	5	5	5	5	4	2	2	Yes	Singleton	1	0.5	No	Miscarriage
299	B	32	34	10	15	5	1	1	0	0	0
300	B	26	26	3	7	6	6	6	3	0	3	No			0	No
301	B	32	34	2	38	33	26	26	4	7	0
302	B	21	25	2	10	8	7	7	0	0	2	No			0	No
303	B	30	35	6	9	9	7	7	4	2	2	Yes	Singleton	1	0.5	Yes	XY
304	B	28	37	2	11	7	4	4	1	0	3	No			0	No
305	B	31	33	2	19	14	12	12	6	4	2	No			0	No
306	B	29	34	6	15	8	7	7	2	3	2	No			0	No
307	C	29	31	6	16	13	7	7	4	0	4	No			0	No
308	C	28	35	4	5	3	2	2	1	0	2	No			0	No
309	C	31	32	2	14	12	10	10	7	4	3	No			0	No
310	C	28	30	3	9	9	6	6	5	3	3	No			0	No
311	C	28	36	4	11	9	9	7	6	3	2	No			0	No
312	C	29	31	5	16	6	5	5	2	0	3	No			0	No
313	C	28	33	2	18	16	15	15	7	4	2	Yes	Singleton	1	0.5	Yes	XY
314	C	30	34	4	4	3	3	3	3	0	2	Yes	Twins	2	1	Yes	XX+XX
315	C	34	36	3	9	8	7	7	3	0	2	Yes	Twins	2	1	Yes	XY+XY
316	C	23	26	1	9	7	4	4	2	0	2	No			0	No
317	C	30	34	1	7	7	7	7	7	5	2	Yes	Singleton	1	0.5	Yes	XY
318	C	22	35	2	10	3	3	3	2	0	2	No			0	No
319	C	30	32	2	6	4	3	3	1	0	2	Yes	Singleton	1	0.5	Yes	XY	Baby with small hemongioma on left hand
320	C	30	33	11	9	8	8	8	2	0	2	No			0	No
321	C	29	25	5	5	3	3	3	3	1	2	No			0	No
322	C	30	30	6	7	5	5	5	3	0	3	No			0	No
323	C	25	29	3	5	4	4	4	2	2	2	No			0	No
324	C	32	31	3	5	5	3	1	0	0	1	No			0	No
325	C	25	28	4	14	10	8	8	0	0	2	No			0	No
326	C	31	34	11	3	3	2	2	1	0	2	No			0	No
327	C	25	27	2	12	9	7	7	0	0	2	Yes	Singleton	1	0.5	Yes	XY
328	C	30	31	4	6	5	5	5	2	0	2	Yes	Twins	2	1	Yes	XY+XY
329	C	31	31	4	6	6	5	5	3	0	3	Yes	triplet pregnancy	3	1	Yes	XX+XX+XY
330	C	23	36	5	20	11	8	8	7	4	3	No			0	No
331	C	30	26	5	5	4	3	3	3	0	3	No			0	No
332	C	25	25	4	11	10	8	8	4	0	2	No			0	No
333	C	30	34	1	4	4	4	2	2	0	2	Yes	Singleton	1	0.5	Yes	XY
334	C	31	32	8	11	11	6	6	4	0	2	No			0	No
335	C	29	30	2	4	3	3	3	2	0	2	No			0	No
336	C	27	30	3	13	11	8	8	8	7	2	Yes	Singleton	1	0.5	Yes	XX
337	C	25	32	4	15	7	7	7	2	0	2	No			0	No
338	C	32	34	7	4	4	3	3	2	0	2	No			0	No
339	C	28	30	5	6	6	6	6	6	3	2	No			0	No
340	C	31	32	13	11	11	8	8	2	0	2	No			0	No
341	C	33	36	2	12	10	9	9	6	4	2	No			0	No
342	C	28	30	6	5	4	4	4	4	2	2	No			0	No
343	C	30	34	6	13	13	13	13	1	0	2	Yes	Singleton	1	0.5	Yes	XY
344	C	28	30	4	8	6	5	5	1	0	2	No			0	No
345	C	28	28	4	7	6	5	5	5	3	2	Yes	Twins	2	1	Yes	XX+XY
346	C	31	36	11	3	3	2	1	0	0	2	No			0	No
347	C	30	43	3	9	8	8	8	4	4	2	No			0	No
348	C	27	26	2	14	14	12	12	5	4	2	No			0	No
349	C	29	29	5	15	13	13	13	10	8	2	No			0	No
350	C	21	24	3	11	8	6	6	1	0	2	Yes	Twins	2	1	Yes	XX+XY
351	C	27	31	5	10	10	7	7	7	4	2	Yes	Twins	2	1	Yes	Lose to follow up
352	C	33	33	3	13	12	8	8	4	5	0
353	C	28	28	4	11	10	10	10	7	4	2	No			0	No
354	C	34	37	4	5	5	5	5	2	0	2	Yes	Twins	2	1	Yes	Lose to follow up
355	C	29	31	2	8	8	5	5	2	0	2	Yes	Singleton	1	0.5	Yes	XY
356	C	32	33	5	4	4	4	4	2	0	2	Yes	Twins	2	1	Yes	Lose to follow up
357	C	25	28	1	5	5	5	5	1	0	2	No			0	No
358	C	28	34	6	21	20	18	18	2	0	2	No			0	No
359	C	27	27	2	12	11	8	8	2	4	2	No			0	No
360	C	27	27	5	11	9	9	9	7	4	2	Yes	Singleton	1	0.5	Yes	Lose to follow up
361	C	27	34	5	16	15	10	9	3	0	2	Yes	Singleton	1	0.5	Yes	XX
362	C	32	31	3	9	9	8	8	0	0	3	Yes	Singleton	1	0.333333	Yes	XY
363	C	34	39	10	15	10	8	7	2	0	3	No			0	No
364	C	33	35	8	1	1	1	1	0	0	1	No			0	No
365	C	30	35	1.5	6	5	5	5	2	2	2	Yes	Singleton	1	0.5	Yes	XX
366	C	23	24	2	6	4	4	4	2	2	0
367	C	33	37	2	11	11	8	8	3	4	2	No			0	No
368	C	27	27	4	13	12	9	9	1	0	2	No			0	No
369	C	27	28	2	13	12	11	11	7	5	2	No			0	No
370	C	28	30	2	17	16	14	14	10	9	2	No			0	No
371	C	24	25	2	17	12	11	11	4	4	2	No			0	No
372	C	33	31	3	8	6	4	3	2	0	2	No			0	No
373	C	24	27	1	3	3	2	2	1	0	2	No			0	No
374	C	25	27	6	14	13	13	13	11	6	2	Yes	Twins	2	1	Yes	XX+XX
375	C	22	26	1	7	6	6	6	5	3	2	No			0	No
376	C	32	41	5	16	15	9	9	0	0	2	No			0	No
377	C	25	29	1	11	10	9	9	3	3	2	No			0	No		AZFc microdeletion
378	C	32	31	5	6	6	4	4	3	0	3	No			0	No
379	C	26	27	2	2	2	1	1	0	0	1	No			0	No
380	C	27	30	6	25	18	12	12	8	8	2	No			0	No
381	C	34	38	11	7	7	5	5	4	2	2	Yes	Twins	2	1	Yes	XX+XX
382	C	26	29	1	6	2	2	2	2	0	2	No			0	No
383	C	25	27	4	6	0	0	0	0	0	0
384	C	28	30	3	9	8	8	8	7	5	2	No			0	No
385	C	24	27	3	8	6	5	5	2	0	2	No			0	No
386	C	28	30	3	6	6	6	6	2	0	2	Yes	Twins	2	1	Yes	XY+XX
387	C	32	34	5	8	6	5	5	5	3	2	Yes	Twins	2	1	No	Mid-miscarriage
388	C	28	28	5	8	8	6	5	4	3	2	Yes	Twins	2	1	Yes	XX
389	C	27	30	1	2	2	2	0	0	0	0
390	C	29	29	3	10	10	9	9	2	0	3	No			0	No
391	C	29	30	1.5	15	15	14	14	9	8	2	Yes	Singleton	1	0.5	Yes	XY
392	C	31	31	4	16	15	15	15	15	13	2	No			0	No
393	C	26	36	3	20	16	14	14	3	0	2	No			0	No
394	C	27	30	2	6	4	3	2	1	0	2	No			0	No
395	C	30	31	4.5	18	17	13	13	6	4	2	No			0	No
396	C	24	25	2	13	9	6	5	3	0	3	Yes	Singleton	1	0.333333	Yes	XX
397	C	34	36	6	33	29	22	20	8	6	2	Yes	Twins	2	1	Yes	XY+XY
398	C	28	31	1	14	12	9	9	4	3	2	Yes	Singleton	1	0.5	Yes	XX
399	C	29	31	4	12	9	5	5	3	0	2	No			0	No
400	C	32	41	5	26	20	12	12	1	0	3	Yes	Twins	2	0.666666	Yes	XY+XX
401	C	26	28	5	2	2	2	2	2	0	2	No			0	No
402	C	31	32	8	11	11	10	10	2	4	2	Yes	Singleton	1	0.5	Yes	XY
403	C	31	31	5	10	10	7	7	4	3	2	Yes	Singleton	1	0.5	Yes	XX
404	C	29	29	4	7	7	7	7	5	3	3	No			0	No
405	C	28	29	5	10	10	9	9	8	6	2	Yes	Singleton	1	0.5	Yes	XY
406	C	31	32	2	9	9	7	7	7	4	2	No			0	No
407	C	29	34	1	3	3	1	1	1	0	1	Yes	Singleton	1	1	Yes	XX
408	C	26	29	2	9	7	7	7	3	0	3	Yes	Singleton	1	0.333333	Yes	XY
409	C	29	35	3	9	9	5	5	1	0	2	No			0	No
410	C	29	33	4	3	3	3	3	3	1	2	Yes	Singleton	1	0.5	Yes	XX
411	C	27	27	2	10	10	8	8	6	4	2	Yes	Twins	2	1	Yes	XX+XX
412	C	30	29	5	13	12	10	10	5	6	2	Yes	Singleton	1	0.5	Yes	XY
413	C	30	26	2	19	19	14	10	2	0	2	Yes	Singleton	1	0.5	Yes	XX
414	C	24	31	4	9	7	6	6	4	4	2	No			0	No
415	C	27	28	3	10	7	5	5	2	3	2	Yes	Twins	2	1	Yes	XY+XX
416	C	31	31	5	15	13	6	6	5	4	2	No			0	No
417	C	33	34	8	25	22	19	19	13	14	0
418	C	28	30	4	19	18	12	10	1	0	2	No			0	No
419	C	33	36	8	18	16	10	10	0	0	3	Yes	Singleton	1	0.333333	Yes	XY
420	C	28	37	3	13	12	11	11	9	9	2	No			0	No
421	C	25	27	2	19	19	11	11	5	5	2	Yes	Twins	2	1	Yes	XY+XY
422	C	31	29	7	6	4	4	3	1	0	2	Yes	Twins	2	1	Yes	XY+XY
423	C	26	30	4	7	7	5	5	2	0	2	No			0	No
424	C	22	28	2	22	18	16	16	10	8	2	Yes	Singleton	1	0.5	Yes	XX
425	C	30	32	5	2	2	2	2	0	0	2	No			0	No
426	C	23	27	2	12	12	9	8	6	4	2	No			0	No
427	C	31	32	6	3	3	3	3	2	0	2	Yes	Singleton	1	0.5	Yes	XX
428	C	28	35	6	5	5	4	4	3	2	2	No			0	No
429	C	29	31	4	3	3	2	2	1	0	2	No			0	No
430	C	29	30	5	21	18	14	14	0	0	3	No			0	No
431	C	26	30	7	12	12	12	12	9	7	2	Yes	Twins	2	1	Yes	XX+XY
432	C	32	36	4	6	6	4	4	4	1	2	Yes	Singleton	1	0.5	Yes	XX
433	C	28	29	2	13	10	9	9	9	6	2	No			0	No
434	C	28	28	5	5	5	4	4	4	2	2	No			0	No
435	C	29	28	5	8	7	7	7	7	4	2	Yes	Twins	2	1	Yes	XY
436	C	26	30	2	13	8	7	7	2	3	2	No			0	No
437	C	31	34	6	7	6	4	4	1	0	2	Yes	Singleton	1	0.5	No	Miscarriage	sperm from urine due to regrade ejaculate
438	C	29	32	4	5	3	2	2	2	0	2	No			0	No
439	C	29	32	4	13	11	9	9	5	3	2	Yes	Singleton	1	0.5	Yes	XY
440	C	29	50	2	6	5	5	5	0	0	2	No			0	No
441	C	30	34	4	15	15	12	12	4	3	2	No			0	No
442	C	28	31	2	3	2	2	2	0	0	2	No			0	No
443	C	34	34	8	5	5	5	5	1	0	3	No			0	No
444	C	24	24	3	10	7	2	2	2	0	2	No			0	No
445	C	30	31	5	9	7	4	3	1	0	2	No			0	No
446	C	27	44	4	18	7	5	5	2	0	2	No			0	No
447	C	29	28	2	7	6	3	3	2	0	2	No			0	No
448	C	28	32	2	23	20	16	16	15	12	2	No			0	No
449	C	26	31	3	9	9	9	7	4	2	2	Yes	Singleton	1	0.5	Yes	XX
450	C	31	37	2	9	5	5	5	5	3	2	Yes	Twins	2	1	Yes	XX+XY
451	C	34	34	7	6	6	6	6	5	2	2	Yes	Twins	2	1	Yes	XX
452	C	25	29	3	4	3	3	3	1	0	2	No			0	No
453	C	27	31	6	8	7	7	7	3	3	2	No			0	No
454	C	27	27	4	19	19	16	16	8	6	2	No			0	No
455	C	25	24	1	26	20	9	9	4	3	2	Yes	Singleton	1	0.5	Yes	XX
456	C	28	36	9	9	9	6	6	5	3	2	No			0	No
457	C	27	34	7	11	9	6	6	3	3	2	No			0	No
458	C	29	31	2	12	9	9	9	4	6	2	No			0	No
459	C	25	29	3	8	7	4	4	4	2	2	Yes	Singleton	1	0.5	Yes	XY
460	C	28	28	5	14	14	10	10	10	7	3	No			0	No
461	C	26	31	2	14	10	7	6	4	3	2	No			0	No
462	C	24	30	4	21	15	10	10	9	8	2	No			0	No
463	C	30	32	5	2	2	2	2	1	0	2	No			0	No
464	C	29	29	4	7	7	4	4	2	0	3	No			0	No
465	C	29	28	1	3	3	2	2	2	0	2	Yes	Singleton	1	0.5	Yes	XX
466	C	31	37	5	21	19	10	10	8	3	3	No			0	No
467	C	26	28	3	11	11	10	10	4	2	2	Yes	Twins	2	1	Yes	XX+XX
468	C	30	35	3	15	15	10	10	7	6	2	No			0	No
469	C	34	36	10	24	21	19	19	10	11	2	No			0	No
470	C	31	34	6	28	27	22	20	2	0	2	Yes	Twins	2	1	Yes	XX+XX
471	C	32	33	12	11	11	11	11	5	3	2	No			0	No
472	C	28	28	3	6	6	6	5	5	2	3	No			0	No
473	C	31	35	1	4	3	2	2	1	0	2	No			0	No
474	C	26	30	6	6	6	5	5	3	0	2	No			0	No
475	C	34	41	3	6	5	5	5	4	3	2	No			0	No
476	C	28	32	2	17	16	12	12	8	6	2	No			0	No
477	C	26	40	3	10	10	6	6	6	3	2	Yes	Singleton	1	0.5	Yes	XY
478	C	27	26	2	2	2	1	1	0	0	1	No			0	No
479	C	30	31	5	5	3	3	3	1	0	3	No			0	No
480	C	33	34	7	14	7	5	5	1	0	2	No			0	No
481	C	33	34	9	9	9	9	9	8	3	2	Yes	Singleton	1	0.5	No	Ectopic pregnancy
482	C	30	30	2	5	4	4	4	3	1	2	Yes	Twins	2	1	Yes	XY
483	C	26	26	1	18	14	12	11	3	3	2	No			0	No
484	C	31	37	2	9	7	6	6	4	3	2	Yes	Twins	2	1	Yes	XX+XX
485	C	34	32	2	13	11	11	11	8	7	2	No			0	No
486	C	34	35	10	5	5	5	5	3	2	2	No			0	No
487	C	31	31	4	13	10	10	10	2	3	2	No			0	No
488	C	32	32	1.5	10	8	5	5	4	2	2	Yes	Singleton	1	0.5	Yes	XY
489	C	29	33	7	7	7	7	7	4	3	2	No			0	No
490	C	27	31	2	15	8	6	5	2	0	2	Yes	Twins	2	1	Yes	XX+XY	AZFc microdeletion
491	C	25	31	3	16	14	11	11	6	5	2	No			0	No
492	C	30	33	3	14	14	14	14	6	6	2	Yes	Singleton	1	0.5	Yes	XX
493	C	28	32	5	11	8	6	6	3	0	3	Yes	Twins	2	0.666666	Yes	XX+XY
494	C	29	26	3	11	10	7	7	6	5	2	No			0	No
495	C	30	31	2	25	22	18	18	1	0	2	No			0	No
496	C	29	33	7	9	8	2	2	1	0	2	No			0	No
497	C	29	31	1	17	15	9	9	4	2	2	No			0	No
498	C	26	27	1	12	11	3	3	2	0	2	Yes	Singleton	1	0.5	Yes	XY
499	C	33	39	11	25	22	22	21	9	6	2	No			0	No
500	C	29	28	3	15	15	11	11	6	5	2	No			0	No
501	C	33	36	11	15	11	4	4	3	1	2	Yes	Singleton	1	0.5	Yes	XY
502	C	27	29	2	7	5	3	3	2	0	2	No			0	No
503	C	26	27	2	9	7	6	6	3	0	2	Yes	Singleton	1	0.5	Yes	XX
504	C	28	25	3	12	12	10	10	8	6	2	No			0	No
505	C	32	31	7	34	27	19	19	2	3	2	No			0	No
506	C	29	32	4	20	14	12	12	6	3	2	Yes	Twins	2	1	Yes	XX+XY
507	C	30	30	7	15	13	11	11	5	3	3	Yes	Twins	2	0.666666	Yes	XX+XX
508	C	25	33	3	11	10	4	4	0	0	2	Yes	Twins	2	1	Yes	XX+XY
509	C	26	26	3	24	19	13	13	10	6	2	No			0	No
510	C	27	31	6	11	11	10	10	6	6	3	Yes	Twins	2	0.666666	Yes	XX+XY
511	C	26	29	3	7	5	4	3	2	0	2	Yes	Singleton	1	0.5	No	Miscarriage
512	C	27	29	2	15	12	10	10	7	6	2	Yes	Singleton	1	0.5	No	Miscarriage
513	C	28	29	1	17	16	10	10	4	3	2	No			0	No
514	C	25	25	1	13	8	8	7	0	0	2	Yes	Singleton	1	0.5	Yes	Lose to follow up
515	C	32	32	1	20	20	16	16	11	9	2	Yes	Singleton	1	0.5	Yes	XX
516	C	27	28	4	6	5	2	2	0	0	2	No			0	No
517	C	31	32	3	17	17	13	13	6	3	2	No			0	No
518	C	31	32	3	26	25	25	25	2	0	3	No			0	No
519	C	26	31	3	15	14	8	8	5	3	2	Yes	Singleton	1	0.5	Yes	XX
520	C	30	33	6	19	18	14	14	8	6	2	No			0	No
521	C	33	35	10	18	16	13	12	3	0	3	No			0	No
522	C	27	39	9	5	5	4	4	4	1	3	No			0	No
523	C	32	36	8	17	14	5	4	3	0	2	No			0	No
524	C	32	33	3	15	9	9	9	3	3	2	No			0	No
525	C	30	29	2	26	24	11	11	5	3	2	No			0	No
526	C	27	30	7	9	8	8	8	3	0	3	Yes	Singleton	1	0.333333	Yes	XX
527	C	30	30	2	21	20	11	11	5	6	2	No			0	No
528	C	33	40	5	5	4	4	4	4	2	2	Yes	Singleton	1	0.5	Yes	XY
529	C	30	30	6	18	17	11	11	3	0	3	Yes	Singleton	1	0.333333	Yes	XY
530	C	27	31	3	20	17	14	14	2	0	3	Yes	triplet pregnancy	3	1	No	Mid-miscarriage	AZFc microdeletion，reduction of triplets to twins，premature rupture of membrane at 27 W.
531	C	33	32	6	10	6	6	6	3	0	2	No			0	No
532	C	29	31	5	12	12	11	11	5	5	3	No			0	No
533	C	31	33	3	5	5	2	2	2	0	2	Yes	Twins	2	1	Yes	XX+XY
534	C	33	36	5	7	7	3	3	1	0	3	No			0	No
535	C	30	30	6	4	3	2	2	0	0	2	No			0	No
536	C	30	34	9	9	7	7	7	1	0	3	No			0	No
537	C	27	28	2	8	8	7	7	1	0	2	No			0	No
538	C	30	29	2	6	6	6	6	5	3	2	No			0	No
539	C	31	35	8	10	8	8	7	6	4	2	No			0	No
540	C	30	27	4	7	7	4	4	3	0	3	No			0	No
541	C	25	29	2	9	6	5	4	0	0	2	No			0	No
542	C	33	34	8	6	6	5	5	1	0	3	Yes	Singleton	1	0.333333	Yes	XY
543	C	32	32	2	9	9	7	7	5	3	2	Yes	Twins	2	1	Yes	XX+XY
544	C	29	29	2	15	15	9	9	7	6	2	Yes	Singleton	1	0.5	Yes	XY
545	C	34	33	7	19	16	9	9	0	0	2	No			0	No
546	C	27	32	3	13	13	12	12	9	9	2	Yes	Singleton	1	0.5	Yes	XX
547	C	30	31	5	6	6	6	6	2	0	2	No			0	No
548	C	33	28	1	5	3	3	3	0	0	2	Yes	Singleton	1	0.5	Yes	XX
549	C	26	30	4	12	10	5	5	3	0	2	No			0	No
550	C	30	32	1.5	12	9	9	9	4	3	2	Yes	Singleton	1	0.5	Yes	XX
551	C	32	33	6	11	10	10	5	4	2	2	Yes	Singleton	1	0.5	Yes	XY
552	C	25	29	2	12	12	9	9	5	6	2	Yes	Twins	2	1	Yes	XX+XY
553	C	26	28	3	18	12	10	10	7	4	2	Yes	Singleton	1	0.5	Yes	XX
554	C	29	32	3	13	13	7	7	5	4	2	No			0	No
555	C	33	35	7	7	5	5	5	0	0	2	No			0	No
556	C	29	32	4	12	9	7	7	3	2	2	Yes	Twins	2	1	Yes	XY+XY
557	C	25	25	1	17	15	12	11	5	5	2	No			0	No
558	C	27	28	2	18	17	15	15	13	8	2	No			0	No
559	C	29	43	2	14	12	12	12	9	9	2	No			0	No
560	C	31	34	7	14	14	11	11	4	3	3	Yes	Twins	2	0.666666	Yes	XY+XY
561	C	31	33	8	18	17	13	13	8	8	2	No			0	No
562	C	30	30	7	14	13	11	11	6	5	2	No			0	No
563	C	32	33	8	5	5	5	5	5	2	2	Yes	Singleton	1	0.5	Yes	XY
564	C	29	30	2	5	5	4	3	3	0	3	Yes	Twins	2	0.666666	Yes	XY+XY
565	C	30	30	6	15	14	8	8	4	3	2	No			0	No
566	C	26	27	3	20	18	15	13	6	6	2	Yes	Twins	2	1	Yes	XY+XY
567	C	26	41	6	11	9	6	5	1	0	2	No			0	No
568	C	32	36	5	8	6	5	4	3	1	2	Yes	Twins	2	1	Yes	XX+XY
569	C	30	32	5	6	5	2	2	2	0	2	No			0	No
570	C	33	33	6	3	3	3	3	1	0	2	No			0	No
571	C	26	36	5	15	15	13	13	9	9	2	No			0	No
572	C	26	26	1	12	10	10	10	5	6	2	Yes	Singleton	1	0.5	Yes	XY
573	C	34	36	11	27	26	20	20	4	8	0
574	C	27	31	2	17	14	11	11	5	6	0
575	C	23	27	5	10	8	6	6	4	3	2	Yes	Singleton	1	0.5	Yes	XY
576	C	27	34	3	20	18	15	13	12	9	3	Yes	Singleton	1	0.333333	No	Ectopic pregnancy
577	C	30	32	5	19	13	11	11	9	7	2	No			0	No
578	C	34	34	6	6	6	5	5	1	0	2	Yes	Singleton	1	0.5	Yes	XX
579	C	26	26	2	13	12	11	9	2	0	2	No			0	No
580	C	33	33	2	18	17	13	13	9	8	2	Yes	Singleton	1	0.5	Yes	XY
581	C	27	26	3	9	9	8	8	2	0	2	Yes	Singleton	1	0.5	Yes	XX
582	C	24	26	3	16	14	13	12	9	7	2	Yes	Singleton	1	0.5	No	Miscarriage
583	C	27	26	2	19	18	16	16	9	8	2	No			0	No
584	C	24	24	2	23	12	9	9	2	0	2	No			0	No
585	C	29	33	10	13	13	9	9	5	6	2	No			0	No
586	C	24	28	2	8	8	7	7	5	5	2	No			0	No
587	C	29	28	4	17	17	15	15	5	3	2	No			0	No
588	C	32	32	7	11	10	10	10	9	7	2	No			0	No
589	C	28	35	4	22	20	14	14	2	2	2	Yes	Twins	2	1	Yes	XX+XX
590	C	25	28	3	7	6	5	4	3	1	2	No			0	No
591	C	29	32	7	18	17	15	15	9	8	2	Yes	Singleton	1	0.5	No	Miscarriage
592	C	27	40	8	5	4	3	3	3	0	2	No			0	No
593	C	32	34	3	1	1	0	0	0	0	0
594	C	29	30	4	15	13	12	12	1	0	3	No			0	No
595	C	31	31	4	9	6	4	4	2	0	2	Yes	Singleton	1	0.5	Yes	XY
596	C	27	42	1	7	6	5	5	2	3	2	No			0	No
597	C	30	32	7	34	27	27	24	0	0	2	Yes	Singleton	1	0.5	Yes	XY
598	C	32	34	4	20	19	11	11	4	6	2	No			0	No
599	C	33	33	7	2	2	1	1	0	0	1	No			0	No
600	C	32	36	4	10	9	7	6	5	2	2	Yes	Twins	2	1	Yes	XX+XX
601	C	21	22	1	32	28	25	25	23	14	2	Yes	Singleton	1	0.5	Yes	XX
602	C	30	33	5	14	13	6	6	0	0	3	No			0	No
603	C	29	30	2	23	15	12	12	9	8	2	No			0	No
604	C	31	30	4	11	11	9	9	2	0	3	No			0	No
605	C	31	31	6	6	6	6	6	3	2	3	No			0	No
606	C	29	32	7	20	20	18	18	10	10	3	Yes	Twins	2	0.666666	Yes	XY＋XY
607	C	31	34	6	7	6	3	3	3	0	3	Yes	Twins	2	0.666666	Yes	XX+XY	sperm from urine due to regrade ejaculate
608	C	28	33	2	5	5	5	5	0	0	2	No			0	No
609	C	32	33	5	16	12	11	11	7	6	2	Yes	Singleton	1	0.5	Yes	XY
610	C	27	31	4	17	15	11	11	5	5	2	Yes	Singleton	1	0.5	Yes	XX
611	C	34	33	8	20	14	10	9	5	5	3	Yes	Twins	2	0.666666	Yes	XX+XY
612	C	22	26	2	15	15	13	12	9	8	2	No			0	No
613	C	27	31	2	13	11	7	7	4	4	2	Yes	Singleton	1	0.5	Yes	XY
614	C	32	33	3	12	6	4	4	2	0	2	No			0	No
615	C	28	31	5	10	10	9	9	0	0	2	Yes	Singleton	1	0.5	Yes	XY
616	C	28	28	5	12	9	8	8	8	6	2	Yes	Singleton	1	0.5	Yes	XY
617	C	34	36	15	13	4	0	0	0	0	0
618	C	31	35	8	14	10	10	9	1	0	3	No			0	No
619	C	32	42	2	5	4	4	3	1	0	2	No			0	No
620	C	33	33	8	24	18	15	15	7	6	2	No			0	No
621	C	27	30	1	9	4	4	4	2	2	2	No			0	No
622	C	28	28	4	16	10	8	7	6	3	3	No			0	No
623	C	34	39	5	7	5	2	2	1	0	2	No			0	No
624	C	30	35	5	11	11	10	9	5	6	2	Yes	Singleton	1	0.5	Yes	XX
625	C	34	38	5	22	20	17	17	13	12	2	No			0	No
626	C	25	27	1	17	9	7	7	5	3	2	Yes	Singleton	1	0.5	Yes	XX
627	C	33	34	9	10	9	7	7	5	3	3	No			0	No
628	C	28	31	3	5	2	2	2	2	0	2	Yes	Singleton	1	0.5	Yes	XY
629	C	31	30	4	17	15	9	9	7	5	2	No			0	No
630	C	31	40	4	10	7	6	5	2	0	3	No			0	No
631	C	31	31	7	18	15	14	14	6	8	2	Yes	Twins	2	1	Yes	XX+XY
632	C	31	31	2	19	15	13	13	9	9	2	No			0	No
633	C	26	26	3	13	8	6	6	3	1	3	Yes	Twins	2	0.666666	Yes	XX+XY
634	C	29	36	8	39	31	31	31	18	18	2	Yes	Singleton	1	0.5	No	Ectopic pregnancy
635	C	27	41	5	11	11	9	8	7	5	2	No			0	No
636	C	25	24	1	13	10	5	5	2	0	2	Yes	Singleton	1	0.5	No	Miscarriage
637	C	32	32	8	15	10	9	9	6	7	2	No			0	No
638	C	33	36	9	7	7	6	6	2	2	2	No			0	No
639	C	30	32	6	21	13	10	10	7	5	2	Yes	Twins	2	1	Yes	XY＋XY
640	C	28	27	2	17	13	8	8	7	4	2	No			0	No
641	C	29	28	2	11	5	5	5	2	0	2	Yes	Singleton	1	0.5	Yes	XY
642	C	26	28	3	30	27	23	23	10	12	2	Yes	Singleton	1	0.5	Yes	XX
643	C	28	28	3	17	11	11	10	2	0	2	Yes	Singleton	1	0.5	Yes	XX
644	C	30	33	4	8	7	4	4	1	0	3	Yes	Singleton	1	0.333333	Yes	XX
645	C	28	26	1	9	9	7	7	6	4	2	Yes	Singleton	1	0.5	No	Miscarriage
646	C	27	27	1	16	8	8	8	6	4	2	No			0	No
647	C	27	35	4	20	20	18	18	2	0	2	Yes	Singleton	1	0.5	No	Mid-miscarriage
648	C	25	33	1	9	7	3	3	2	0	2	No			0	No
649	C	30	30	5	8	7	5	5	2	2	2	Yes	Singleton	1	0.5	Yes	XX
650	C	26	28	4	16	16	6	6	6	4	2	Yes	Singleton	1	0.5	Yes	XX
651	C	22	32	1	13	9	8	8	5	3	2	Yes	Singleton	1	0.5	No	Miscarriage
652	C	24	24	2	18	14	6	6	2	3	2	Yes	Twins	2	1	Yes	XY＋XY
653	C	31	32	2	7	7	5	5	3	0	3	Yes	Singleton	1	0.333333	Yes	XX
654	C	29	31	4	4	3	2	2	2	0	2	Yes	Singleton	1	0.5	Yes	XX
655	C	24	24	2	3	3	3	3	1	0	2	Yes	Singleton	1	0.5	Yes	XX
656	C	26	30	5	18	14	14	13	12	11	2	No			0	No
657	C	29	33	4	7	7	4	4	1	0	2	Yes	Singleton	1	0.5	Yes	XY
658	C	26	23	3	11	10	8	8	1	0	2	No			0	No
659	C	29	31	4	15	14	14	14	1	0	2	No			0	No
660	C	30	39	3	11	9	6	6	5	3	2	No			0	No
661	C	28	28	3	10	9	7	7	5	3	2	Yes	Singleton	1	0.5	Yes	XX
662	C	27	33	2	19	12	8	8	2	0	2	Yes	Twins	2	1	Yes	XX+XY
663	C	33	35	6	2	1	0	0	0	0	0
664	C	24	32	8	33	29	22	22	6	5	2	No			0	No
665	C	31	31	3	29	18	13	10	1	0	2	No			0	No
666	C	29	29	4	12	9	7	7	3	0	2	No			0	No
667	C	24	26	3	17	11	9	8	2	0	2	Yes	Twins	2	1	Yes	XX+XY
668	C	32	33	3	6	6	4	2	1	0	2	No			0	No
669	C	29	37	1	17	10	6	6	2	0	2	No			0	No
670	C	30	32	4	4	3	1	1	0	0	1	No			0	No
671	C	27	28	5	21	17	8	8	5	7	0
672	C	27	27	4	14	12	10	9	4	4	2	Yes	Twins	2	1	Yes	XX+XX
673	C	31	33	4	14	13	12	12	0	0	2	No			0	No
674	C	32	33	4	15	12	9	9	3	0	2	No			0	No
675	C	27	26	3	12	7	7	7	4	6	0
676	C	30	31	3	12	12	10	10	7	5	3	Yes	Twins	2	0.666666	Yes	XX+XY
677	C	34	37	3	8	8	7	7	6	4	2	No			0	No
678	C	30	32	4	5	4	3	3	0	0	3	No			0	No
679	C	28	30	4	18	16	14	14	10	8	2	Yes	Singleton	1	0.5	Yes	Lose to follow up
680	C	34	33	6	8	6	4	3	2	0	2	Yes	Singleton	1	0.5	No	Miscarriage
681	C	26	30	6	31	25	22	22	10	8	2	No			0	No
682	C	34	38	2	4	4	2	2	2	0	2	Yes	Singleton	1	0.5	No	Ectopic pregnancy
683	C	33	37	0.5	21	18	16	16	4	2	2	No			0	No
684	C	31	31	4	16	12	10	9	9	7	2	Yes	Twins	2	1	Yes	XY+XY
685	C	28	37	2	11	8	3	3	0	0	2	No			0	No
686	C	25	23	3	15	13	13	13	10	11	2	No			0	No
687	C	27	28	1.5	7	7	5	5	1	0	2	No			0	No
688	C	28	31	4	4	3	3	3	2	0	2	Yes	Singleton	1	0.5	Yes	XX
689	C	28	28	2	14	8	6	6	6	4	2	Yes	Singleton	1	0.5	Yes	XY
690	C	28	31	4	41	38	31	31	10	9	0
691	C	29	38	3	21	14	11	9	1	0	2	No			0	No
692	C	27	27	3	8	4	3	3	1	0	2	No			0	No
693	C	30	34	2	7	7	5	5	2	0	2	Yes	Singleton	1	0.5	Yes	XX
694	C	29	29	4	17	17	13	12	5	4	2	Yes	Singleton	1	0.5	Yes	XX
695	C	27	30	3	18	14	12	12	9	9	2	Yes	Singleton	1	0.5	Yes	XX
696	C	30	30	4	14	11	7	7	6	5	2	Yes	Twins	2	1	Yes	XX+XY
697	C	27	35	9	19	16	13	12	6	6	2	Yes	Singleton	1	0.5	Yes	XY
698	C	31	47	1	10	9	4	4	3	2	2	Yes	Singleton	1	0.5	Yes	XX
699	C	25	25	2	16	11	7	7	3	1	2	No			0	No
700	C	30	30	3	8	6	1	1	1	0	1	No			0	No
701	C	31	31	3	21	15	14	14	6	5	2	No			0	No
702	C	29	35	7	15	12	8	8	2	0	2	No			0	No
703	C	32	33	2	6	5	2	2	1	0	2	Yes	Singleton	1	0.5	Yes	XX
704	C	32	36	5	3	3	2	2	2	0	2	No			0	No
705	C	33	34	4	3	1	0	0	0	0	0
706	C	25	25	2	17	12	9	9	8	6	2	Yes	Twins	2	1	Yes	XX+XX
707	C	30	31	4	9	8	6	6	1	0	2	Yes	Singleton	1	0.5	Yes	XY
708	C	25	27	1	21	15	13	13	7	6	2	No			0	No
709	C	24	26	2	22	18	17	17	3	3	2	No			0	No
710	C	32	35	9	9	7	5	5	1	0	2	No			0	No
711	C	33	37	2	13	12	10	9	5	4	2	Yes	Singleton	1	0.5	Yes	XX
712	C	23	25	2	3	2	1	1	0	0	0
713	C	28	33	4	20	20	13	13	8	8	2	Yes	Twins	2	1	Yes	XY+XY
714	C	27	36	7	5	4	3	3	3	1	2	Yes	Twins	2	1	Yes	XX+XX
715	C	26	24	2	30	24	23	23	3	6	2	No			0	No
716	C	30	38	2	14	13	7	6	3	0	3	No			0	No
717	C	32	40	2	9	5	5	5	0	0	1	No			0	No
718	C	34	36	10	9	8	5	5	3	2	2	Yes	Singleton	1	0.5	Yes	XY
719	C	28	28	4	12	12	11	11	3	3	2	No			0	No
720	C	24	25	3	21	5	3	3	1	0	2	No			0	No
721	C	26	30	6	5	5	5	5	4	2	2	No			0	No
722	C	25	26	2	11	8	6	6	6	4	2	Yes	Twins	2	1	Yes	XY
723	C	33	35	9	17	15	12	12	10	8	2	Yes	Singleton	1	0.5	No	Miscarriage
724	C	23	27	2	21	19	16	16	5	2	3	No			0	No
725	C	27	28	4	14	14	13	13	7	8	2	No			0	No
726	C	31	33	4	6	5	1	1	0	0	1	No			0	No
727	C	28	30	3	11	9	8	8	2	1	2	Yes	Singleton	1	0.5	Yes	XY
728	C	33	36	2	40	29	23	21	2	4	0
729	C	28	27	3	5	3	3	3	1	0	3	Yes	Singleton	1	0.333333	Yes	XX
730	C	29	31	3.5	18	16	13	13	6	9	2	No			0	No
731	C	33	37	3	20	20	13	13	1	0	2	Yes	Twins	2	1	Yes	XX+XY
732	C	30	33	2	14	9	6	6	2	2	2	Yes	Singleton	1	0.5	Yes	XX
733	C	32	35	5	12	11	9	9	6	6	3	No			0	No
734	C	27	27	3	3	3	2	2	1	0	2	No			0	No
735	C	31	30	4	16	14	11	10	6	6	2	Yes	Singleton	1	0.5	No	Miscarriage
736	C	27	28	3	11	7	6	6	3	0	3	Yes	Singleton	1	0.333333	Yes	XY
737	C	28	32	5	6	6	2	2	1	0	2	Yes	Singleton	1	0.5	Yes	XX
738	C	31	32	4	9	9	9	9	6	6	2	No			0	No
739	C	29	34	5	24	21	18	18	5	3	2	Yes	Singleton	1	0.5	Yes	XY
740	C	26	30	4	18	17	8	8	1	0	1	Yes	Singleton	1	1	Yes	XY
741	C	32	32	8	3	3	3	3	2	0	3	Yes	Singleton	1	0.333333	Yes	XX
742	C	31	32	1	9	6	6	6	4	2	2	Yes	Twins	2	1	Yes	XX+XY
743	C	33	37	3	9	6	5	5	2	0	2	No			0	No
744	C	31	35	4	19	14	12	12	7	5	2	No			0	No
745	C	29	32	4	1	1	1	0	0	0	0
746	C	29	28	4	9	8	4	4	1	0	3	No			0	No
747	C	29	41	5	16	14	11	11	5	7	2	Yes	Singleton	1	0.5	Yes	XX
748	C	29	29	6	6	3	2	2	2	0	2	No			0	No
749	C	25	29	5	16	11	7	7	5	4	2	No			0	No
750	C	23	33	1	9	8	5	5	4	2	2	No			0	No
751	C	34	38	5	40	35	25	25	20	17	0
752	C	25	26	1	27	22	19	19	2	5	0
753	C	31	28	5	16	16	13	11	9	7	2	Yes	Singleton	1	0.5	Yes	XY
754	C	29	32	4	6	6	2	2	2	0	2	Yes	Singleton	1	0.5	No	Miscarriage
755	C	33	34	4	10	8	2	2	1	0	1	No			0	No
756	C	27	24	4	29	27	27	26	20	23	0
757	C	25	26	2	9	8	6	5	2	0	2	Yes	Twins	2	1	Yes	XY+XY
758	C	27	30	6	10	10	7	7	4	6	0
759	C	27	27	2	7	7	6	6	1	0	2	No			0	No
760	C	31	34	7	8	8	7	7	7	5	2	Yes	Singleton	1	0.5	Yes	XX
761	C	26	30	3	13	11	7	7	6	4	2	Yes	Singleton	1	0.5	Yes	XX
762	C	29	35	7	10	9	9	9	2	0	3	No			0	No
763	C	24	24	3	23	14	14	14	13	11	2	Yes	Singleton	1	0.5	Yes	XY
764	C	34	38	6	12	4	3	3	1	0	2	No			0	No
765	C	31	33	2	13	10	8	8	3	3	2	No			0	No
766	C	32	32	2	25	17	8	8	2	4	0
767	C	30	31	7	18	13	8	8	2	2	0
768	C	27	30	2	11	9	7	7	4	4	2	No			0	No
769	C	28	29	2	6	5	4	4	2	0	3	No			0	No
770	C	31	33	2	15	12	10	10	0	0	2	No			0	No
771	C	34	39	7	7	5	2	2	2	0	2	No			0	No
772	C	23	30	2	20	15	13	12	7	8	2	Yes	Singleton	1	0.5	Yes	XY
773	C	31	31	4	23	20	16	16	0	0	1	No			0	No
774	C	31	31	1	10	9	8	7	3	2	2	Yes	Singleton	1	0.5	Yes	XX
775	C	31	32	6	9	8	8	8	4	6	0
776	C	32	52	6	7	5	3	3	2	0	2	No			0	No
777	C	27	32	4	21	21	21	20	12	15	2	Yes	Twins	2	1	Yes	XX+XX
778	C	31	31	4	11	7	7	7	5	3	2	No			0	No
779	C	34	35	6	2	2	2	2	0	0	2	No			0	No
780	C	31	33	4	8	8	6	6	4	2	2	Yes	Singleton	1	0.5	Yes	XX
781	C	29	29	2	20	17	11	10	0	0	1	No			0	No
782	C	29	28	4	6	5	3	3	3	0	3	Yes	Singleton	1	0.333333	Yes	XX
783	C	29	29	2	17	13	10	10	3	2	0
784	C	31	31	3	12	12	9	9	3	4	2	No			0	No
785	C	29	33	5	12	11	8	8	2	0	2	Yes	Singleton	1	0.5	Yes	XY
786	C	29	28	3	3	2	1	1	1	0	1	Yes	Singleton	1	1	Yes	XY
787	C	29	29	7	7	6	4	4	2	0	2	No			0	No
788	C	23	29	2	5	2	1	1	1	0	1	No			0	No
789	C	29	31	2	19	9	9	9	5	4	2	Yes	Singleton	1	0.5	Yes	XX
790	C	26	30	6	22	16	12	12	11	11	0
791	C	24	41	3	9	9	8	8	4	3	2	Yes	Singleton	1	0.5	Yes	XY
792	C	30	32	5	8	8	7	7	2	0	3	No			0	No
793	C	30	29	3	13	13	11	11	10	7	2	Yes	Singleton	1	0.5	Yes	XY
794	C	32	34	4	2	1	1	1	0	0	1	No			0	No
795	C	26	33	2	15	11	7	7	7	5	2	Yes	Singleton	1	0.5	Yes	XX
796	D	30	31	3	12	11	5	5	5	2	3	No			0	No
797	D	29	31	5	2	2	2	2	2	0	2	No			0	No
798	D	24	27	2	8	6	4	4	0	0	3	No			0	No
799	D	34	35	10	14	14	8	7	6	4	3	Yes	Singleton	1	0.333333	No	Ectopic pregnancy
800	D	33	30	7	16	12	11	10	5	3	3	No			0	No
801	D	27	30	4	14	12	9	9	5	0	2	No			0	No
802	D	26	29	5	8	8	5	4	3	0	2	Yes	Singleton	1	0.5	Yes	XX
803	D	24	25	2	22	16	11	11	7	3	2	Yes	Singleton	1	0.5	No	Miscarriage
804	D	27	31	4	10	8	4	4	3	0	3	No			0	No
805	D	28	27	5	15	13	12	12	2	0	2	Yes	Twins	2	1	Yes	XX + Dead infant
806	D	24	32	2	15	11	10	9	0	0	2	Yes	Twins	2	1	Yes	XY+XY
807	D	27	28	5	26	25	19	19	9	9	2	No			0	No
808	D	28	32	4	16	14	12	11	5	3	2	No			0	No
809	D	30	31	5	2	2	0	0	0	0	0
810	D	25	25	1	15	11	10	8	7	4	2	No			0	No
811	D	29	30	7	4	3	3	3	0	0	2	No			0	No
812	D	33	29	3	16	14	7	7	7	3	2	No			0	No
813	D	30	32	4	3	3	2	2	1	0	2	No			0	No
814	D	29	29	4	3	3	3	3	2	0	3	Yes	Twins	2	0.666666	Yes	XX
815	D	27	30	2	12	10	9	9	9	6	3	No			0	No
816	D	24	27	2	10	8	5	4	4	0	3	No			0	No
817	D	30	29	4	11	9	5	4	0	0	2	Yes	Singleton	1	0.5	No	Miscarriage
818	D	31	30	5	10	9	6	6	5	3	2	No			0	No
819	D	27	27	3	4	3	3	3	1	0	2	No			0	No
820	D	23	28	3	7	7	6	6	3	0	2	Yes	Twins	2	1	Yes	XX+XX
821	D	25	29	3	19	18	18	18	0	0	2	No			0	No
822	D	23	26	2	19	16	15	15	5	6	2	Yes	Twins	2	1	No	Mid-miscarriage
823	D	27	30	5	5	5	4	4	3	0	2	No			0	No
824	D	26	29	3	6	5	2	2	2	0	2	No			0	No
825	D	28	29	3	25	17	13	13	12	12	0
826	D	33	36	10	6	4	4	4	2	0	2	Yes	Singleton	1	0.5	Yes	XX
827	D	27	26	3	11	7	6	6	6	4	2	No			0	No
828	D	27	28	4	8	7	7	7	6	4	2	No			0	No		AZFc microdeletion
829	D	22	27	1	14	14	11	10	2	0	2	No			0	No
830	D	33	36	10	5	2	2	2	1	0	3	Yes	Singleton	1	0.333333	Yes	XY
831	D	28	34	2	13	12	11	11	6	4	2	Yes	Singleton	1	0.5	No	Miscarriage
832	D	27	28	3	9	8	3	3	3	1	2	Yes	Singleton	1	0.5	Yes	XY
833	D	29	30	2	13	13	11	11	5	5	2	Yes	Singleton	1	0.5	Yes	XX
834	D	30	30	3	6	5	5	5	5	3	2	No			0	No
835	D	29	30	5	16	14	11	11	1	0	3	No			0	No
836	D	31	31	5	7	7	6	6	6	3	3	Yes	triplet pregnancy	3	1	Yes	XY+XY+XY
837	D	24	24	2	11	7	4	4	4	2	2	Yes	Singleton	1	0.5	Yes	XX	AZFc microdeletion
838	D	32	34	8	5	5	4	4	1	0	2	No			0	No
839	D	31	31	2	18	9	8	8	5	3	2	Yes	Twins	2	1	Yes	XY+XX
840	D	24	31	2	3	2	2	2	1	0	2	Yes	Twins	2	1	Yes	XX+XX
841	D	27	31	3	3	3	2	2	1	0	2	No			0	No
842	D	25	25	2	19	17	4	3	0	0	2	No			0	No
843	D	31	31	3.5	16	15	12	12	4	4	2	No			0	No
844	D	27	33	5	14	9	8	6	5	2	3	No			0	No
845	D	29	28	4	18	12	8	5	6	0	2	Yes	Singleton	1	0.5	Yes	XX
846	D	30	32	7	6	4	3	0	0	0	0
847	D	27	31	6	9	9	9	9	6	3	2	Yes	Singleton	1	0.5	Yes	XX
848	D	29	31	6	6	6	6	6	6	4	2	Yes	Singleton	1	0.5	Yes	XX
849	D	26	30	2	27	21	15	15	5	4	2	Yes	Twins	2	1	Yes	XY+XX	AZFc microdeletion
850	D	28	26	2	6	5	4	4	3	1	2	Yes	Singleton	1	0.5	Yes	XX
851	D	30	31	4	16	16	14	10	4	5	2	No			0	No
852	D	28	29	28	5	5	5	5	2	0	2	No			0	No
853	D	27	27	2	15	14	10	9	8	6	2	No			0	No
854	D	30	32	8	6	6	5	5	3	0	3	Yes	Twins	2	0.666666	Yes	XX+XY
855	D	28	33	4	8	8	7	7	5	3	2	No			0	No
856	D	34	36	2	4	4	3	3	0	0	3	No			0	No
857	D	29	34	7	11	8	7	7	2	0	3	Yes	Twins	2	0.666666	Yes	XX+XX
858	D	30	30	5	8	4	4	4	3	1	2	Yes	Twins	2	1	Yes	XX+XX
859	D	25	32	2	17	16	13	13	5	3	2	Yes	Singleton	1	0.5	Yes	XY
860	D	26	33	3	21	20	8	8	6	3	2	No			0	No
861	D	25	30	2	29	23	18	17	13	9	2	No			0	No
862	D	29	32	4	15	14	11	11	10	9	2	No			0	No
863	D	29	29	2	7	6	2	2	2	0	2	No			0	No
864	D	28	28	3	12	11	10	10	3	3	2	Yes	Singleton	1	0.5	Yes	XY
865	D	30	32	6	18	18	14	14	4	3	3	Yes	Twins	2	0.666666	Yes	XX
866	D	26	28	1	15	12	10	10	3	6	2	No			0	No
867	D	29	34	7	23	20	18	16	9	9	2	Yes	Singleton	1	0.5	Yes	XX
868	D	24	25	2	8	6	4	4	0	0	2	No			0	No
869	D	29	28	2	10	10	3	2	2	0	2	No			0	No
870	D	26	27	5	10	10	7	7	3	0	2	Yes	Singleton	1	0.5	Yes	XX
871	D	32	32	4	7	6	5	5	4	3	2	Yes	Singleton	1	0.5	Yes	XX
872	D	31	31	3	9	8	2	2	1	0	2	No			0	No
873	D	29	26	3	18	15	5	5	4	2	2	No			0	No
874	D	26	27	3	14	14	7	7	3	0	2	No			0	No
875	D	26	25	2	3	3	3	3	3	1	2	Yes	Singleton	1	0.5	No	Miscarriage
876	D	28	30	6	10	7	5	5	2	0	2	No			0	No
877	D	27	30	5	8	8	1	1	0	0	1	No			0	No
878	D	30	32	6	14	8	7	7	5	3	2	No			0	No
879	D	25	27	2	21	15	12	11	5	3	2	Yes	Singleton	1	0.5	Yes	XX
880	D	26	27	2	1	1	1	1	1	0	1	No			0	No
881	D	29	34	4	7	7	5	5	5	2	3	No			0	No
882	D	27	29	4	7	7	6	6	6	4	2	Yes	Singleton	1	0.5	Yes	XX
883	D	28	28	2	7	7	7	7	4	3	2	No			0	No
884	D	31	30	3	11	10	6	3	1	0	2	No			0	No
885	D	27	29	6	15	11	11	11	2	0	2	Yes	Singleton	1	0.5	Yes	XX
886	D	27	44	4	14	10	8	8	4	3	3	No			0	No
887	D	29	30	4	11	10	8	8	5	3	2	No			0	No
888	D	31	33	8	4	3	3	3	2	0	2	Yes	Singleton	1	0.5	Yes	XX
889	D	31	32	5	17	16	10	9	4	0	3	Yes	Twins	2	0.666666	Yes	XX+XY
890	D	24	29	3	10	8	8	8	4	3	2	Yes	Singleton	1	0.5	Yes	XY
891	D	30	40	10	10	8	6	4	1	0	2	No			0	No
892	D	28	24	2	16	15	12	12	7	5	2	Yes	Twins	2	1	Yes	XX+XY
893	D	28	30	4	13	10	8	8	4	0	3	No			0	No
894	D	28	28	4	21	14	10	10	6	4	2	Yes	Singleton	1	0.5	No	Miscarriage
895	D	30	38	8	17	14	11	10	2	0	2	Yes	Twins	2	1	Yes	XY+XY
896	D	26	29	4	9	9	7	7	2	0	3	Yes	Singleton	1	0.333333	Yes	XY
897	D	25	29	2	6	4	4	4	1	0	2	No			0	No
898	D	28	30	3	7	7	7	6	1	0	2	No			0	No
899	D	33	30	7	9	5	3	3	2	0	2	No			0	No
900	D	26	27	2	13	5	5	5	1	0	2	No			0	No
901	D	30	38	4	20	17	11	11	7	6	3	No			0	No
902	D	25	26	2	26	23	17	17	12	11	2	No			0	No
903	D	33	33	8	7	3	3	3	1	0	2	No			0	No
904	D	31	34	4	26	26	21	19	9	6	3	No			0	No
905	D	28	28	4	22	11	7	7	2	0	3	No			0	No
906	D	28	26	1	24	19	13	13	0	0	1	No			0	No
907	D	25	35	4	19	16	11	11	8	6	2	No			0	No
908	D	26	31	3	12	7	4	4	4	2	2	Yes	Singleton	1	0.5	Yes	XY
909	D	29	32	3	11	11	8	7	2	3	2	Yes	Singleton	1	0.5	Yes	XX
910	D	24	24	2	32	28	24	24	10	9	2	No			0	No
911	D	31	25	4	17	14	7	7	4	2	2	Yes	Singleton	1	0.5	Yes	XX
912	D	28	31	2	18	15	12	12	3	9	2	No			0	No
913	D	24	25	1	18	13	7	7	7	3	2	No			0	No
914	D	30	32	2	13	12	8	8	8	6	2	No			0	No
915	D	27	30	2	7	7	6	6	4	2	2	No			0	No
916	D	30	31	3	7	6	6	6	2	0	2	No			0	No
917	D	33	34	9	11	6	4	4	1	0	2	No			0	No
918	D	31	31	2	9	8	7	7	1	0	2	Yes	Singleton	1	0.5	Yes	XY
919	D	34	31	4	12	10	6	6	3	3	2	Yes	Singleton	1	0.5	Yes	XY
920	D	34	35	4	19	12	9	7	5	2	2	No			0	No
921	D	25	33	5	9	7	2	1	1	0	1	No			0	No
922	D	30	30	5	16	14	11	11	4	8	2	Yes	Singleton	1	0.5	Yes	XX
923	D	23	36	3	4	3	3	2	1	0	2	No			0	No
924	D	26	30	4	16	16	11	8	4	6	2	No			0	No
925	D	24	30	2	21	17	15	14	10	8	2	Yes	Singleton	1	0.5	Yes	XY	sperm from urine due to regrade ejaculate
926	D	26	27	3	17	16	11	11	0	0	2	No			0	No
927	D	34	32	10	33	28	18	18	5	3	2	No			0	No
928	D	27	33	2	11	10	10	10	10	8	2	Yes	Singleton	1	0.5	Yes	XX
929	D	26	27	4	11	7	5	2	1	0	2	Yes	Singleton	1	0.5	Yes	XY
930	D	26	30	2	12	11	11	11	6	5	2	Yes	Singleton	1	0.5	No	Miscarriage
931	D	25	26	2	13	10	4	4	4	2	2	Yes	Singleton	1	0.5	Yes	XX
932	D	26	27	2	3	2	2	2	1	0	2	No			0	No
933	D	28	32	4	11	10	8	8	4	4	2	Yes	Singleton	1	0.5	Yes	XX
934	D	30	32	3	10	8	6	6	5	3	2	Yes	Singleton	1	0.5	Yes	XY
935	D	27	28	2	23	18	13	13	8	8	3	Yes	Singleton	1	0.333333	Yes	XY
936	D	27	30	2	24	20	14	14	5	6	2	No			0	No
937	D	25	30	1	31	26	20	19	9	11	2	No			0	No
938	D	29	33	2	23	22	19	19	11	14	2	Yes	Singleton	1	0.5	Yes	XX
939	D	28	28	3	11	10	6	6	2	0	2	No			0	No
940	D	32	30	8	6	5	5	5	5	3	2	Yes	Singleton	1	0.5	Yes	XY
941	D	29	29	5	10	9	5	5	4	2	3	Yes	Singleton	1	0.333333	Yes	XX
942	D	30	33	8	20	19	16	16	11	9	2	Yes	Singleton	1	0.5	Yes	XY
943	D	31	44	4	2	2	2	2	2	0	2	No			0	No
944	D	23	26	3	7	5	5	5	2	0	3	No			0	No
945	D	30	29	6	15	10	8	8	8	6	2	No			0	No
946	D	33	31	9	39	39	29	29	17	17	2	No			0	No
947	D	29	34	4	26	21	21	21	15	15	2	No			0	No
948	D	28	28	5	4	3	2	2	2	2	0
949	D	34	42	3	14	13	12	10	2	3	2	No			0	No
950	D	33	32	10	9	8	6	6	2	0	2	No			0	No
951	D	32	33	7	30	21	16	16	4	0	2	Yes	Twins	2	1	No	Mid-miscarriage
952	D	25	25	3	20	15	13	13	5	5	2	No			0	No		sperm from urine due to regrade ejaculate
953	D	26	27	3	10	9	8	8	6	5	2	No			0	No
954	D	27	28	3	19	12	11	11	5	3	3	No			0	No
955	D	29	32	8	4	4	2	2	2	0	2	Yes	Twins	2	1	Yes	XY+XY
956	D	25	27	1	19	13	10	10	6	2	1	Yes	Singleton	1	1	Yes	XY
957	D	32	37	8	1	1	1	1	1	0	1	Yes	Singleton	1	1	No	Mid-miscarriage	Sperm from urine due to regrade ejaculate
958	D	29	31	3	21	20	13	13	9	6	2	No			0	No
959	D	32	32	3	25	16	8	8	2	2	2	No			0	No
960	D	23	29	3	8	7	5	4	4	2	2	Yes	Singleton	1	0.5	No	Miscarriage	Sperm from urine due to regrade ejaculate
961	D	31	32	1	7	6	6	6	4	3	2	Yes	Singleton	1	0.5	Yes	XX
962	D	28	29	3	19	17	14	14	2	3	2	Yes	Singleton	1	0.5	Yes	XY
963	D	26	27	2	31	22	16	16	7	9	1	No			0	No
964	D	25	30	3	33	21	19	18	10	11	2	No			0	No
965	D	28	32	2	12	7	5	5	3	0	2	No			0	No
966	D	29	30	4	11	9	7	7	3	2	2	Yes	Singleton	1	0.5	Yes	XX
967	D	31	33	3	9	8	3	3	3	0	3	No			0	No
968	D	33	33	10	14	13	10	9	2	0	3	No			0	No
969	D	34	35	10	8	8	8	8	6	2	0
970	D	32	33	1	9	9	6	6	3	2	2	Yes	Singleton	1	0.5	No	Ectopic pregnancy
971	D	30	31	7	15	8	4	4	1	0	2	No			0	No
972	D	29	32	1	7	7	5	5	4	3	2	Yes	Singleton	1	0.5	Yes	XY
973	D	28	41	9	14	12	10	10	8	7	3	Yes	Singleton	1	0.333333	Yes	XY
974	D	29	30	2	19	19	17	16	7	6	2	No			0	No
975	D	29	35	5	5	4	4	4	3	2	2	Yes	Singleton	1	0.5	Yes	XY
976	D	27	32	7	6	4	1	1	1	0	1	No			0	No
977	D	26	25	1	17	16	9	8	4	4	2	No			0	No
978	D	30	29	3	14	12	11	11	5	3	2	No			0	No
979	D	28	29	4	5	5	4	4	4	2	2	No			0	No
980	D	27	26	5	15	11	6	5	3	2	2	Yes	Singleton	1	0.5	Yes	XX
981	D	32	35	4	26	21	16	13	12	10	2	No			0	No
982	D	30	30	7	14	11	4	4	2	2	2	Yes	Twins	2	1	Yes	XY+XY
983	D	28	28	3	10	10	7	7	7	5	2	No			0	No
984	D	28	30	8	13	10	9	9	5	3	2	No			0	No
985	D	30	32	4	10	10	7	6	0	0	3	No			0	No
986	D	34	39	7	26	18	16	15	5	3	2	No			0	No
987	D	28	31	3	12	10	7	7	3	2	0
988	D	25	31	4	14	13	12	12	3	4	2	No			0	No
989	D	30	31	2	11	11	8	8	5	3	2	Yes	Singleton	1	0.5	Yes	XX
990	D	30	35	8	16	12	10	10	6	4	2	Yes	Singleton	1	0.5	Yes	XY
991	D	25	26	2	13	11	9	8	0	0	3	No			0	No
992	D	30	34	6	6	5	5	5	4	3	2	Yes	Twins	2	1	Yes	XX+XY
993	D	27	26	3	20	12	10	9	7	6	2	Yes	Twins	2	1	Yes	XX+XY
994	D	31	34	3	12	12	11	11	0	0	2	No			0	No
995	D	31	35	7	17	17	14	14	11	12	0
996	D	31	33	3	20	20	13	12	11	9	2	No			0	No
997	D	26	29	1	14	14	12	12	5	4	2	No			0	No
998	D	23	25	2	12	8	7	7	3	0	3	Yes	Singleton	1	0.333333	Yes	XY
999	E	28	37	4	9	8	4	4	1	0	3	Yes	Singleton	1	0.333333	Yes	XX
1000	E	27	38	3	16	13	10	10	0	0	3	Yes	Singleton	1	0.333333	Yes	XX
1001	E	30	29	7	10	8	2	1	0	0	2	No			0	No
1002	E	30	33	7	6	6	4	4	2	0	2	No			0	No
1003	E	34	30	4	1	1	1	1	0	0	1	No			0	No
1004	E	33	32	10	6	5	5	5	4	1	3	Yes	Singleton	1	0.333333	Yes	XX
1005	E	33	32	1	8	5	4	4	2	0	2	Yes	Singleton	1	0.5	No	Ectopic pregnancy
1006	E	24	26	2	13	12	10	10	2	0	2	Yes	Singleton	1	0.5	Yes	XX
1007	E	30	32	4	4	3	2	2	2	0	2	No			0	No
1008	E	28	30	1	4	4	4	4	3	1	2	No			0	No
1009	E	32	31	1	9	8	8	7	1	0	2	No			0	No
1010	E	26	26	6	5	5	5	5	3	2	2	No			0	No
1011	E	30	30	5	4	3	3	2	1	0	2	No			0	No
1012	E	28	33	6	9	9	6	6	0	0	2	No			0	No
1013	E	25	27	2	8	7	7	6	1	0	2	No			0	No
1014	E	29	31	3	8	8	8	8	5	3	2	No			0	No
1015	E	27	36	4	5	4	4	4	2	3	0
1016	E	34	49	7	9	7	7	7	5	3	3	No			0	No
1017	E	25	26	2	6	5	5	4	4	0	2	Yes	Singleton	1	0.5	Yes	XX
1018	E	29	33	8	11	9	7	7	6	4	2	Yes	Singleton	1	0.5	Yes	XY
1019	E	28	34	3	18	14	12	10	2	0	2	No			0	No
1020	E	27	25	3	10	10	8	8	7	6	2	Yes	Singleton	1	0.5	Yes	XX
1021	E	28	31	3	8	8	6	6	5	3	2	No			0	No
1022	E	25	34	5	6	2	2	2	2	0	2	Yes	Singleton	1	0.5	No	Miscarriage
1023	E	29	30	4	5	5	1	0	0	0	0
1024	E	25	27	2	17	16	13	8	1	0	3	Yes	Singleton	1	0.333333	No	Miscarriage
1025	E	27	27	2	6	6	5	5	1	0	2	Yes	Singleton	1	0.5	Yes	XY
1026	E	24	24	2	7	6	5	5	3	1	2	No			0	No
1027	E	31	32	6	8	8	8	8	8	6	2	No			0	No
1028	E	33	34	7	2	2	2	2	1	0	2	Yes	Singleton	1	0.5	No	Miscarriage
1029	E	31	29	5	23	19	14	14	4	0	2	Yes	Singleton	1	0.5	Yes	XY
1030	E	29	37	3	7	7	6	6	5	3	2	No			0	No
1031	E	27	26	3	16	14	14	14	10	8	2	Yes	Singleton	1	0.5	Yes	XY
1032	E	32	34	2	4	3	3	3	2	0	2	Yes	Singleton	1	0.5	Yes	XY
1033	E	27	29	4	16	13	10	10	8	6	2	No			0	No
1034	E	28	28	3	13	12	9	7	0	0	2	No			0	No
1035	E	33	38	8	17	16	15	15	5	5	2	Yes	Twins	2	1	Yes	XX+XY
1036	E	27	35	3	2	2	2	2	1	0	2	Yes	Singleton	1	0.5	Yes	XX
1037	E	29	31	4	11	9	5	5	3	3	2	No			0	No
1038	E	26	33	3	8	7	4	4	1	0	2	No			0	No
1039	E	30	30	2	5	4	4	4	4	2	2	No			0	No
1040	E	33	33	6	13	12	3	3	1	0	2	No			0	No
1041	E	29	29	3	7	7	6	6	6	4	2	No			0	No
1042	E	29	29	4	21	13	9	9	7	7	2	Yes	Twins	2	1	Yes	XX+XX
1043	E	29	34	2	22	18	16	16	3	3	2	Yes	Singleton	1	0.5	Yes	XX
1044	E	32	33	6	8	6	4	3	2	0	2	Yes	Twins	2	1	Yes	XX+XX
1045	E	34	35	8	2	2	1	1	1	0	1	No			0	No
1046	E	32	32	7	9	9	8	8	2	0	2	No			0	No
1047	E	25	26	2	10	8	4	4	1	0	2	Yes	Singleton	1	0.5	Yes	XY
1048	E	33	34	10	21	12	11	10	6	3	2	No			0	No
1049	E	29	29	3	17	14	11	11	5	3	2	No			0	No
1050	E	24	26	3	6	6	6	6	4	3	2	Yes	Twins	2	1	Yes	XY+XY
1051	E	29	34	5	16	13	10	10	7	3	2	Yes	Singleton	1	0.5	Yes	XY
1052	E	29	29	4	11	9	6	6	3	3	2	No			0	No
1053	E	32	33	2	10	10	10	10	7	5	2	Yes	Singleton	1	0.5	Yes	XY
1054	E	32	33	8	8	7	7	6	2	0	3	Yes	Twins	2	0.666666	Yes	XY＋XY
1055	E	27	29	3	11	11	7	7	4	3	3	Yes	Singleton	1	0.333333	Yes	XX
1056	E	30	32	8	14	14	9	8	5	5	2	Yes	Twins	2	1	Yes	XY＋XY
1057	E	30	34	5	7	6	3	3	2	0	3	No			0	No
1058	E	29	33	5	17	15	15	15	6	2	2	No			0	No
1059	E	29	36	3	13	11	11	10	3	3	2	Yes	Singleton	1	0.5	Yes	XX
1060	E	26	30	3	5	5	3	3	1	0	3	No			0	No
1061	E	26	26	1	23	22	16	16	6	6	3	No			0	No
1062	E	31	33	3	9	7	5	5	1	0	2	No			0	No
1063	E	29	30	5	13	11	8	8	8	6	2	No			0	No
1064	E	29	30	1	19	17	15	15	4	5	2	Yes	Singleton	1	0.5	Yes	XX
1065	E	31	30	5	9	9	6	6	5	3	2	Yes	Singleton	1	0.5	Yes	XX
1066	E	29	34	4	24	20	17	17	11	13	2	No			0	No
1067	E	25	26	2	15	12	11	11	2	0	2	No			0	No
1068	E	31	32	6	10	7	4	4	1	0	3	No			0	No
1069	E	32	33	4	10	9	8	8	2	0	3	Yes	Twins	2	0.666666	Yes	XX+XY
1070	E	22	27	2	21	20	20	20	10	7	2	Yes	Singleton	1	0.5	Yes	XY
1071	E	28	45	4	14	11	9	9	8	6	2	No			0	No
1072	E	29	30	3	12	12	1	1	1	0	0
1073	E	28	26	1	15	14	12	12	6	4	2	No			0	No
1074	E	28	25	2	21	19	6	6	5	3	2	No			0	No
1075	E	26	29	2	8	4	3	3	1	0	2	No			0	No
1076	E	34	35	3	12	11	10	10	5	3	2	No			0	No
1077	E	27	27	3	12	12	7	7	6	5	2	Yes	Singleton	1	0.5	No	Miscarriage
1078	E	33	37	7	24	20	13	13	7	8	2	No			0	No
1079	E	31	33	3	15	13	10	10	0	0	2	No			0	No
1080	E	28	28	4	27	23	10	10	8	8	2	Yes	Singleton	1	0.5	Yes	XY
1081	E	34	39	15	15	10	7	7	1	0	2	No			0	No
1082	E	31	32	4	21	19	16	16	12	14	0
1083	E	28	28	2	24	19	9	9	3	5	0
1084	E	26	28	2	27	23	21	20	17	17	2	Yes	Singleton	1	0.5	Yes	XX
1085	E	31	32	4	1	1	1	1	1	0	1	No			0	No
1086	E	31	35	5	7	5	4	4	3	0	3	Yes	Twins	2	0.666666	No	Miscarriage
1087	E	26	38	4	7	6	6	5	1	0	2	No			0	No
1088	E	25	39	4	6	3	3	2	2	0	2	Yes	Singleton	1	0.5	Yes	XX	Excess sibling eggs were microinjected with donor sperm
1089	E	30	32	3	6	6	6	6	3	0	3	No			0	No
1090	E	27	31	8	27	5	5	5	4	3	2	Yes	Twins	2	1	Yes	XX+XY	Excess sibling eggs were microinjected with donor sperm
1091	E	28	28	3	22	14	10	10	9	7	2	No			0	No		Excess sibling eggs were microinjected with donor sperm
1092	E	29	32	2	3	3	2	2	1	0	2	Yes	Singleton	1	0.5	No	Miscarriage
1093	E	28	43	1	22	5	5	5	5	5	0							Excess sibling eggs were microinjected with donor sperm
1094	E	30	30	3	15	7	3	3	1	0	3	No			0	No		Excess sibling eggs were microinjected with donor sperm
1095	E	25	29	3	16	8	6	6	1	0	3	No			0	No		Excess sibling eggs were microinjected with donor sperm
1096	E	28	31	3	14	2	1	1	1	0	1	No			0	No		Excess sibling eggs were microinjected with donor sperm
1097	E	23	26	3	10	9	9	9	7	4	2	Yes	Singleton	1	0.5	Yes	XX
1098	E	29	30	3	11	11	6	3	2	0	3	No			0	No
1099	E	28	29	3	20	8	5	4	3	0	2	No			0	No		Excess sibling eggs were microinjected with donor sperm
1100	E	23	24	3	6	6	4	4	0	0	2	No			0	No
1101	E	32	34	5	7	4	3	3	3	0	3	No			0	No		Excess sibling eggs were microinjected with donor sperm
1102	E	24	26	3	9	7	7	7	1	0	3	Yes	Twins	2	0.666666	Yes	XX+XY
1103	E	28	26	3	21	19	14	14	2	0	2	No			0	No
1104	E	27	27	3	7	7	7	7	4	3	2	No			0	No
1105	E	31	32	6	6	6	6	6	6	3	3	Yes	Singleton	1	0.333333	Yes	XX
1106	E	29	34	6	21	13	9	9	3	0	2	Yes	Singleton	1	0.5	Yes	XY	Excess sibling eggs were microinjected with donor sperm
1107	E	28	28	3	9	4	2	2	1	0	2	No			0	No		Excess sibling eggs were microinjected with donor sperm
1108	E	30	30	6	11	8	5	5	2	0	3	No			0	No
1109	E	26	28	4	15	5	3	3	3	0	2	Yes	Singleton	1	0.5	No	Miscarriage	Excess sibling eggs were microinjected with donor sperm
1110	E	27	29	2	10	5	3	3	1	0	2	No			0	No		Excess sibling eggs were microinjected with donor sperm
1111	E	33	46	4	13	10	7	6	6	3	2	No			0	No
1112	E	24	23	1	17	8	7	7	2	0	2	No			0	No		Excess sibling eggs were microinjected with donor sperm
1113	E	30	33	4	38	20	9	9	2	0	2	No			0	No		Excess sibling eggs were microinjected with donor sperm
1114	E	27	30	2	7	6	3	3	2	0	2	Yes	Twins	2	1	Yes	XY+XY
1115	E	34	35	7	10	5	4	4	2	0	3	No			0	No		Excess sibling eggs were microinjected with donor sperm
1116	E	28	31	3	3	1	0	0	0	0	0
1117	E	29	31	4	7	2	2	2	0	0	0
1118	E	27	27	2	3	3	1	1	1	0	1	Yes	Singleton	1	1	Yes	XX
1119	E	28	28	3	7	5	2	2	2	0	2	No			0	No
1120	E	29	33	4	6	5	5	5	5	2	2	No			0	No
1121	E	29	31	4	8	6	5	5	3	0	3	No			0	No
1122	E	30	33	8	7	5	5	5	1	0	2	Yes	Singleton	1	0.5	No	Miscarriage
1123	E	21	25	1	19	14	11	11	6	11	0							Excess sibling eggs were microinjected with donor sperm
1124	E	27	36	5	14	4	4	4	2	0	2	Yes	Singleton	1	0.5	Yes	XY	Excess sibling eggs were microinjected with donor sperm
1125	E	26	27	6	20	10	5	5	2	0	1	No			0	No		Excess sibling eggs were microinjected with donor sperm
1126	E	27	30	1	17	6	5	5	0	0	1	No			0	No		Excess sibling eggs were microinjected with donor sperm
1127	E	30	28	5	31	15	11	11	2	3	2	Yes	Singleton	1	0.5	Yes	XY	Excess sibling eggs were microinjected with donor sperm
1128	E	30	31	3	9	9	4	4	3	0	2	No			0	No		AZFc microdeletion
1129	E	34	35	10	20	14	12	12	5	2	2	No			0	No
1130	E	26	29	2	16	14	7	7	7	5	2	Yes	Twins	2	1	Yes	XY＋XY
1131	E	32	32	8	11	10	9	9	6	6	2	Yes	Singleton	1	0.5	Yes	XY
1132	E	28	31	6	13	7	1	1	0	0	1	Yes	Singleton	1	1	Yes	XX	Excess sibling eggs were microinjected with donor sperm
1133	E	29	31	3	13	9	6	6	3	3	2	No			0	No
1134	E	31	34	3	16	16	12	12	6	4	2	No			0	No
1135	E	34	28	4	28	15	13	13	4	3	2	No			0	No		10 eggs for donor to other patient
1136	E	30	34	1	10	7	7	7	5	4	2	No			0	No
1137	E	31	31	8	15	4	0	0	0	0	0							Excess sibling eggs were microinjected with donor sperm
1138	E	29	29	4	12	11	10	10	3	3	2	Yes	Singleton	1	0.5	Yes	XY
1139	E	26	24	2	7	7	4	4	4	2	2	Yes	Singleton	1	0.5	Yes	XX
1140	E	29	30	6	8	3	1	0	0	0	0							3 eggs were frozen
1141	E	29	29	2	16	16	14	14	6	7	2	No			0	No
1142	E	32	29	2	18	17	15	14	8	6	2	No			0	No		No motile sperm from frozen semen. All used were fresh sperm
1143	E	25	27	3	19	7	7	7	3	3	2	No			0	No
1144	E	28	29	2	13	11	5	5	1	0	2	No			0	No
1145	E	24	24	1	14	4	3	3	3	1	2	Yes	Twins	2	1	Yes	XY+XY	Excess sibling eggs were microinjected with donor sperm
1146	E	28	36	1	11	5	3	3	2	0	2	No			0	No		5 with frozen sperm, the rest with donor, no sperm found in fresh semen
1147	E	33	32	4	4	4	3	2	2	0	2	Yes	Singleton	1	0.5	Yes	XX
1148	E	33	31	4	17	15	15	15	10	9	2	No			0	No
1149	E	31	32	5	20	10	10	10	4	6	2	Yes	Singleton	1	0.5	Yes	XX	Excess sibling eggs were microinjected with donor sperm
1150	E	25	29	3	10	5	3	2	0	0	2	No			0	No		5 eggs were frozen as no sperm from TESE
1151	E	30	36	3	15	3	2	2	1	0	1	No			0	No		Excess sibling eggs were microinjected with donor sperm
1152	E	28	30	4	8	5	5	5	0	0	2	No			0	No
1153	E	32	32	5	2	1	1	1	1	0	1	No			0	No
1154	E	32	33	7	12	11	10	10	0	0	0
